# Supplementary material for: American Gut: an Open Platform for Citizen Science Microbiome Research
Source: mSystems. 2018 May 15;3(3):e00031-18. doi: 10.1128/mSystems.00031-18 (PMC5954204; doi:10.1128/mSystems.00031-18)
Supplement: TABLE S1 [file sys003182229st1.xlsx]

## Sheet: AGP sample summary
	AGP Participants	AGP Samples	Samples over 1250 sequences following Deblur
Feces	11005	12829	11689
Oral	849	1036	984
Skin	359	900	779
Nose	80	192	179
Eye	37	43	40
Ear	34	40	36
Vagina	31	39	31
Hair	15	18	15
Blank	NaN	1906	217

## Sheet: Other studies
Sample Type	Cohort	Year	Participants	Samples	Technology	Access	Ref.
Feces	AGP	2017	11005	12828	16S V4 Illumina sequencing	Open	NA
	uBiome	2017	Unknown	Unknown	16S V4 Illumina sequencing	Closed	NA
	MrOS	2017	951	951	16S V4 Illumina sequencing	Limited	DOI: 10.1016/j.conctc.2017.07.002
	UPitt	2017	50	622	Whole metagenomic sequencing	Limited	PMID: 29180750
	FGFP	2016	1106	1106	16S V4 Illumina sequencing	Limited	PMID: 27126039
	LLDeep	2016	1125	1135	16S V4 Illumina sequencing	Limited	PMID: 27126040
					Whole metagenomic sequencing
	TwinsUK	2014	832	1000	16S V4 Illumina sequencing	Limited	PMID: 25417156
	HMP	2012	242	402	16S (V1-3, V3-5) 454 sequencing	Limited	PMID: 22699609
	Global Gut	2012	531	531	16S V4 Illumina sequencing	Open	PMID: 22699611
	MetaHIT	2010	124	124	Whole metagenomic sequencing	Open	PMID: 20203603
	MapMyGut	NA	Unknown	Unknown	16S-targeted, unknown sequencing	Closed	NA
Oral	AGP	2017	849	1036	16S V4 Illumina sequencing	Open	NA
	HMP	2012	242	3417	16S (V1-3, V3-5) 454 sequencing	Limited	PMID: 22699609
Skin	AGP	2017	359	900	16S V4 Illumina sequencing	Open	NA
	HMP	2012	242	2080	16S (V1-3, V3-5) 454 sequencing	Limited	PMID: 22699609
Vagina	AGP	2017	31	39	16S V4 Illumina sequencing	Open	NA
	HMP	2012	242	447	16S (V1-3, V3-5) 454 sequencing	Limited	PMID: 22699609

## Sheet: Country breakdown
Country	Total Number of Participants1	Participants with at least 1250 seqs/sample
United States	10798	9765
United Kingdom	2903	2692
Australia	349	329
Canada	320	296
Belgium	103	95
Ireland	84	82
Switzerland	74	69
Morocco	70	61
Germany	63	56
France	45	43
Sweden	34	31
Netherlands	27	22
Norway	25	23
Italy	18	16
Denmark	15	14
Czech Republic	14	14
New Zealand	13	13
Austria	10	10
Thailand	10	9
Japan	9	7
Spain	9	8
Serbia	5	5
Finland	4	3
Oman	4	4
Hong Kong	4	4
Slovakia	4	4
Isle of Man	4	4
China	4	4
Portugal	4	4
United Arab Emirates	3	3
Singapore	3	3
Poland	3	3
Jersey	3	3
Puerto Rico	2	2
India	2	2
Georgia	2	2
Croatia	2	2
Israel	2	2
Greece	2	2
Brazil	2	2
Latvia	2	2
Romania	1	1
Malta	1	1
Indonesia	1	1
United States Minor Outlying Islands	1	1
139 participants did not provide country information

## Sheet: USA breakdown
State	Number of samples	Number of participants	Number of fecal samples	Number of oral samples	Number of skin samples
CA	2704	1849	2409	147	148
CO	717	507	677	33	7
MA	709	572	616	36	57
NY	598	477	507	50	41
AZ	521	149	218	105	198
TX	482	305	439	32	11
WA	404	323	344	27	33
MD	317	252	218	68	31
FL	301	257	273	15	13
IL	300	241	260	22	18
PA	249	196	204	21	24
VA	245	214	220	18	7
OR	244	209	223	16	5
NC	196	176	181	12	3
MN	146	130	132	8	6
OH	136	109	116	13	7
NJ	131	116	125	3	3
MI	131	113	115	13	3
GA	129	105	109	13	7
WI	125	113	116	6	3
CT	118	98	102	8	8
MO	108	75	93	6	9
ME	82	62	64	9	9
DC	81	60	72	6	3
LA	79	33	71	5	3
TN	75	60	67	6	2
HI	72	41	44	7	21
NM	66	52	59	3	4
NH	66	51	51	5	10
UT	58	44	47	8	3
IN	54	44	45	4	5
VT	53	48	48	2	3
NV	52	39	46	2	4
AK	48	39	45	3	0
ID	45	43	42	3	0
SC	44	42	43	1	0
RI	39	23	29	3	7
IA	38	34	35	3	0
MT	36	34	33	2	1
AL	34	31	29	4	1
NE	34	28	29	2	3
KY	34	33	34	0	0
KS	34	24	31	3	0
OK	30	24	28	2	0
AR	14	12	14	0	0
WY	12	12	11	1	0
MS	12	11	11	1	0
DE	9	8	8	1	0
SD	9	6	7	2	0
WV	7	5	7	0	0
ND	7	6	6	1	0

## Sheet: USA demographics
Category	Label	Participants	Percentage	US Census/CDC/NHANES data percentages
age	Less than 5	176	2.333	6.5
	2018-05-09	181	2.399	6.6
	2018-10-19	264	3.499	13.8
	20 - 29	808	10.709	13.8
	30 - 39	1350	17.893	13
	40 - 49	1360	18.025	14.1
	50 - 59	1476	19.563	13.6
	60 - 69	1380	18.29	9.5
	70 - 79	485	6.428	5.4
	Older than 80	65	0.861	3.6
sex	female	4038	53.97	50.1
	male	3438	45.95	49.1
	other	6	0.08	0.06
race	Caucasian	6727	87.489	63.7
	Asian or Pacific Islander	441	5.735	5
	Hispanic	227	2.952	16.3
	Other	212	2.757	6.2
	African American	82	1.066	12.6
level of education	Graduate or Professional degree	2143	47.151	12
	Bachelor's degree	1486	32.695	20.5
	Some college or technical school	465	10.231	16.6
	Did not complete high school	180	3.96	11.6
	Associate's degree	154	3.388	9.8
	High School or GED equilivant	117	2.574	29.6
bmi_cat	Normal	3946	60.708	28.9
	Overweight	1627	25.031	33.1
	Obese	730	11.231	36.4
	Underweight	197	3.031	1.6
smoking	I do not smoke	7293	95.048	84.9
	I smoke	380	4.952	15.1
IBD	I do not have IBD	7055	96.393	99.6
	I have IBD	264	3.607	0.4
diabetes	I do not have diabetes	7384	98.231	90.7
	I have diabetes	133	1.769	9.3

## Sheet: AG4
#SampleID	ENA	URL
10317.000007077	ERS921428	ftp.sra.ebi.ac.uk/vol1/ERA525/ERA525557/fastq/10317.000007077.fastq.gz
10317.000007078	ERS921429	ftp.sra.ebi.ac.uk/vol1/ERA525/ERA525557/fastq/10317.000007078.fastq.gz
10317.000007079	ERS921430	ftp.sra.ebi.ac.uk/vol1/ERA525/ERA525557/fastq/10317.000007079.fastq.gz
10317.000007080	ERS921431	ftp.sra.ebi.ac.uk/vol1/ERA525/ERA525557/fastq/10317.000007080.fastq.gz
10317.000007081	ERS921432	ftp.sra.ebi.ac.uk/vol1/ERA525/ERA525557/fastq/10317.000007081.fastq.gz
10317.000007102	ERS921433	ftp.sra.ebi.ac.uk/vol1/ERA525/ERA525557/fastq/10317.000007102.fastq.gz
10317.000007103	ERS921434	ftp.sra.ebi.ac.uk/vol1/ERA525/ERA525557/fastq/10317.000007103.fastq.gz
10317.000007104	ERS921435	ftp.sra.ebi.ac.uk/vol1/ERA525/ERA525557/fastq/10317.000007104.fastq.gz
10317.000007105	ERS921436	ftp.sra.ebi.ac.uk/vol1/ERA525/ERA525557/fastq/10317.000007105.fastq.gz
10317.000007106	ERS921437	ftp.sra.ebi.ac.uk/vol1/ERA525/ERA525557/fastq/10317.000007106.fastq.gz
10317.000007115	ERS921438	ftp.sra.ebi.ac.uk/vol1/ERA525/ERA525557/fastq/10317.000007115.fastq.gz
10317.000007116	ERS921439	ftp.sra.ebi.ac.uk/vol1/ERA525/ERA525557/fastq/10317.000007116.fastq.gz
10317.000007117	ERS921440	ftp.sra.ebi.ac.uk/vol1/ERA525/ERA525557/fastq/10317.000007117.fastq.gz
10317.000007118	ERS921441	ftp.sra.ebi.ac.uk/vol1/ERA525/ERA525557/fastq/10317.000007118.fastq.gz
10317.000007119	ERS921442	ftp.sra.ebi.ac.uk/vol1/ERA525/ERA525557/fastq/10317.000007119.fastq.gz
10317.000007120	ERS921443	ftp.sra.ebi.ac.uk/vol1/ERA525/ERA525557/fastq/10317.000007120.fastq.gz
10317.000007121	ERS921444	ftp.sra.ebi.ac.uk/vol1/ERA525/ERA525557/fastq/10317.000007121.fastq.gz
10317.000007122	ERS921445	ftp.sra.ebi.ac.uk/vol1/ERA525/ERA525557/fastq/10317.000007122.fastq.gz
10317.000007123	ERS921446	ftp.sra.ebi.ac.uk/vol1/ERA525/ERA525557/fastq/10317.000007123.fastq.gz
10317.000007124	ERS921447	ftp.sra.ebi.ac.uk/vol1/ERA525/ERA525557/fastq/10317.000007124.fastq.gz

## Sheet: AG3
#SampleID	ENA	URL
10317.000007076	ERS921283	ftp.sra.ebi.ac.uk/vol1/ERA525/ERA525443/fastq/10317.000007076.fastq.gz
10317.000007082	ERS921284	ftp.sra.ebi.ac.uk/vol1/ERA525/ERA525443/fastq/10317.000007082.fastq.gz
10317.000007083	ERS921285	ftp.sra.ebi.ac.uk/vol1/ERA525/ERA525443/fastq/10317.000007083.fastq.gz
10317.000007084	ERS921286	ftp.sra.ebi.ac.uk/vol1/ERA525/ERA525443/fastq/10317.000007084.fastq.gz
10317.000007085	ERS921287	ftp.sra.ebi.ac.uk/vol1/ERA525/ERA525443/fastq/10317.000007085.fastq.gz
10317.000007086	ERS921288	ftp.sra.ebi.ac.uk/vol1/ERA525/ERA525443/fastq/10317.000007086.fastq.gz
10317.000007087	ERS921289	ftp.sra.ebi.ac.uk/vol1/ERA525/ERA525443/fastq/10317.000007087.fastq.gz
10317.000007088	ERS921290	ftp.sra.ebi.ac.uk/vol1/ERA525/ERA525443/fastq/10317.000007088.fastq.gz
10317.000007089	ERS921291	ftp.sra.ebi.ac.uk/vol1/ERA525/ERA525443/fastq/10317.000007089.fastq.gz
10317.000007090	ERS921292	ftp.sra.ebi.ac.uk/vol1/ERA525/ERA525443/fastq/10317.000007090.fastq.gz
10317.000007091	ERS921293	ftp.sra.ebi.ac.uk/vol1/ERA525/ERA525443/fastq/10317.000007091.fastq.gz
10317.000007092	ERS921294	ftp.sra.ebi.ac.uk/vol1/ERA525/ERA525443/fastq/10317.000007092.fastq.gz
10317.000007093	ERS921295	ftp.sra.ebi.ac.uk/vol1/ERA525/ERA525443/fastq/10317.000007093.fastq.gz
10317.000007094	ERS921296	ftp.sra.ebi.ac.uk/vol1/ERA525/ERA525443/fastq/10317.000007094.fastq.gz
10317.000007095	ERS921297	ftp.sra.ebi.ac.uk/vol1/ERA525/ERA525443/fastq/10317.000007095.fastq.gz
10317.000007096	ERS921298	ftp.sra.ebi.ac.uk/vol1/ERA525/ERA525443/fastq/10317.000007096.fastq.gz
10317.000007097	ERS921299	ftp.sra.ebi.ac.uk/vol1/ERA525/ERA525443/fastq/10317.000007097.fastq.gz
10317.000007098	ERS921300	ftp.sra.ebi.ac.uk/vol1/ERA525/ERA525443/fastq/10317.000007098.fastq.gz
10317.000007099	ERS921301	ftp.sra.ebi.ac.uk/vol1/ERA525/ERA525443/fastq/10317.000007099.fastq.gz
10317.000007100	ERS921302	ftp.sra.ebi.ac.uk/vol1/ERA525/ERA525443/fastq/10317.000007100.fastq.gz
10317.000007101	ERS921303	ftp.sra.ebi.ac.uk/vol1/ERA525/ERA525443/fastq/10317.000007101.fastq.gz
10317.000007107	ERS921304	ftp.sra.ebi.ac.uk/vol1/ERA525/ERA525443/fastq/10317.000007107.fastq.gz
10317.000007108	ERS921305	ftp.sra.ebi.ac.uk/vol1/ERA525/ERA525443/fastq/10317.000007108.fastq.gz
10317.000007109	ERS921306	ftp.sra.ebi.ac.uk/vol1/ERA525/ERA525443/fastq/10317.000007109.fastq.gz
10317.000007110	ERS921307	ftp.sra.ebi.ac.uk/vol1/ERA525/ERA525443/fastq/10317.000007110.fastq.gz
10317.000007112	ERS921308	ftp.sra.ebi.ac.uk/vol1/ERA525/ERA525443/fastq/10317.000007112.fastq.gz
10317.000007113	ERS921309	ftp.sra.ebi.ac.uk/vol1/ERA525/ERA525443/fastq/10317.000007113.fastq.gz
10317.000007125	ERS921310	ftp.sra.ebi.ac.uk/vol1/ERA525/ERA525443/fastq/10317.000007125.fastq.gz
10317.000007126	ERS921311	ftp.sra.ebi.ac.uk/vol1/ERA525/ERA525443/fastq/10317.000007126.fastq.gz
10317.000007127	ERS921312	ftp.sra.ebi.ac.uk/vol1/ERA525/ERA525443/fastq/10317.000007127.fastq.gz
10317.000007128	ERS921313	ftp.sra.ebi.ac.uk/vol1/ERA525/ERA525443/fastq/10317.000007128.fastq.gz
10317.000007129	ERS921314	ftp.sra.ebi.ac.uk/vol1/ERA525/ERA525443/fastq/10317.000007129.fastq.gz
10317.000007130	ERS921315	ftp.sra.ebi.ac.uk/vol1/ERA525/ERA525443/fastq/10317.000007130.fastq.gz
10317.000007131	ERS921316	ftp.sra.ebi.ac.uk/vol1/ERA525/ERA525443/fastq/10317.000007131.fastq.gz
10317.000007132	ERS921317	ftp.sra.ebi.ac.uk/vol1/ERA525/ERA525443/fastq/10317.000007132.fastq.gz
10317.000007133	ERS921318	ftp.sra.ebi.ac.uk/vol1/ERA525/ERA525443/fastq/10317.000007133.fastq.gz
10317.000007134	ERS921319	ftp.sra.ebi.ac.uk/vol1/ERA525/ERA525443/fastq/10317.000007134.fastq.gz
10317.000007135	ERS921320	ftp.sra.ebi.ac.uk/vol1/ERA525/ERA525443/fastq/10317.000007135.fastq.gz
10317.000007635	ERS921321	ftp.sra.ebi.ac.uk/vol1/ERA525/ERA525443/fastq/10317.000007635.fastq.gz

## Sheet: AG2
#SampleID	ENA	URL
10317.000001026	ERS915180	ftp.sra.ebi.ac.uk/vol1/ERA524/ERA524628/fastq/10317.000001026.fastq.gz
10317.000001042	ERS915181	ftp.sra.ebi.ac.uk/vol1/ERA524/ERA524628/fastq/10317.000001042.fastq.gz
10317.000001072	ERS915182	ftp.sra.ebi.ac.uk/vol1/ERA524/ERA524628/fastq/10317.000001072.fastq.gz
10317.000001073	ERS915183	ftp.sra.ebi.ac.uk/vol1/ERA524/ERA524628/fastq/10317.000001073.fastq.gz
10317.000001084	ERS915184	ftp.sra.ebi.ac.uk/vol1/ERA524/ERA524628/fastq/10317.000001084.fastq.gz
10317.000001111	ERS915185	ftp.sra.ebi.ac.uk/vol1/ERA524/ERA524628/fastq/10317.000001111.fastq.gz
10317.000001125	ERS915186	ftp.sra.ebi.ac.uk/vol1/ERA524/ERA524628/fastq/10317.000001125.fastq.gz
10317.000001156	ERS915187	ftp.sra.ebi.ac.uk/vol1/ERA524/ERA524628/fastq/10317.000001156.fastq.gz
10317.000001193	ERS915188	ftp.sra.ebi.ac.uk/vol1/ERA524/ERA524628/fastq/10317.000001193.fastq.gz
10317.000001197	ERS915189	ftp.sra.ebi.ac.uk/vol1/ERA524/ERA524628/fastq/10317.000001197.fastq.gz
10317.000001203	ERS915190	ftp.sra.ebi.ac.uk/vol1/ERA524/ERA524628/fastq/10317.000001203.fastq.gz
10317.000001205	ERS915191	ftp.sra.ebi.ac.uk/vol1/ERA524/ERA524628/fastq/10317.000001205.fastq.gz
10317.000001209	ERS915192	ftp.sra.ebi.ac.uk/vol1/ERA524/ERA524628/fastq/10317.000001209.fastq.gz
10317.000001238	ERS915193	ftp.sra.ebi.ac.uk/vol1/ERA524/ERA524628/fastq/10317.000001238.fastq.gz
10317.000001244	ERS915194	ftp.sra.ebi.ac.uk/vol1/ERA524/ERA524628/fastq/10317.000001244.fastq.gz
10317.000001252	ERS915195	ftp.sra.ebi.ac.uk/vol1/ERA524/ERA524628/fastq/10317.000001252.fastq.gz
10317.000001253	ERS915196	ftp.sra.ebi.ac.uk/vol1/ERA524/ERA524628/fastq/10317.000001253.fastq.gz
10317.000001255	ERS915197	ftp.sra.ebi.ac.uk/vol1/ERA524/ERA524628/fastq/10317.000001255.fastq.gz
10317.000001263	ERS915198	ftp.sra.ebi.ac.uk/vol1/ERA524/ERA524628/fastq/10317.000001263.fastq.gz
10317.000001267	ERS915199	ftp.sra.ebi.ac.uk/vol1/ERA524/ERA524628/fastq/10317.000001267.fastq.gz
10317.000001281	ERS915200	ftp.sra.ebi.ac.uk/vol1/ERA524/ERA524628/fastq/10317.000001281.fastq.gz
10317.000001286	ERS915201	ftp.sra.ebi.ac.uk/vol1/ERA524/ERA524628/fastq/10317.000001286.fastq.gz
10317.000001328	ERS915202	ftp.sra.ebi.ac.uk/vol1/ERA524/ERA524628/fastq/10317.000001328.fastq.gz
10317.000001331	ERS915203	ftp.sra.ebi.ac.uk/vol1/ERA524/ERA524628/fastq/10317.000001331.fastq.gz
10317.000001332	ERS915204	ftp.sra.ebi.ac.uk/vol1/ERA524/ERA524628/fastq/10317.000001332.fastq.gz
10317.000001334	ERS915205	ftp.sra.ebi.ac.uk/vol1/ERA524/ERA524628/fastq/10317.000001334.fastq.gz
10317.000001347	ERS915206	ftp.sra.ebi.ac.uk/vol1/ERA524/ERA524628/fastq/10317.000001347.fastq.gz
10317.000001374	ERS915207	ftp.sra.ebi.ac.uk/vol1/ERA524/ERA524628/fastq/10317.000001374.fastq.gz
10317.000001384	ERS915208	ftp.sra.ebi.ac.uk/vol1/ERA524/ERA524628/fastq/10317.000001384.fastq.gz
10317.000001400	ERS915209	ftp.sra.ebi.ac.uk/vol1/ERA524/ERA524628/fastq/10317.000001400.fastq.gz
10317.000001410	ERS915210	ftp.sra.ebi.ac.uk/vol1/ERA524/ERA524628/fastq/10317.000001410.fastq.gz
10317.000001423	ERS915211	ftp.sra.ebi.ac.uk/vol1/ERA524/ERA524628/fastq/10317.000001423.fastq.gz
10317.000001459	ERS915212	ftp.sra.ebi.ac.uk/vol1/ERA524/ERA524628/fastq/10317.000001459.fastq.gz
10317.000001483	ERS915213	ftp.sra.ebi.ac.uk/vol1/ERA524/ERA524628/fastq/10317.000001483.fastq.gz
10317.000001492	ERS915214	ftp.sra.ebi.ac.uk/vol1/ERA524/ERA524628/fastq/10317.000001492.fastq.gz
10317.000001499	ERS915215	ftp.sra.ebi.ac.uk/vol1/ERA524/ERA524628/fastq/10317.000001499.fastq.gz
10317.000001500	ERS915216	ftp.sra.ebi.ac.uk/vol1/ERA524/ERA524628/fastq/10317.000001500.fastq.gz
10317.000001509	ERS915217	ftp.sra.ebi.ac.uk/vol1/ERA524/ERA524628/fastq/10317.000001509.fastq.gz
10317.000001520	ERS915218	ftp.sra.ebi.ac.uk/vol1/ERA524/ERA524628/fastq/10317.000001520.fastq.gz
10317.000001529	ERS915219	ftp.sra.ebi.ac.uk/vol1/ERA524/ERA524628/fastq/10317.000001529.fastq.gz
10317.000001558	ERS915220	ftp.sra.ebi.ac.uk/vol1/ERA524/ERA524628/fastq/10317.000001558.fastq.gz
10317.000001568	ERS915221	ftp.sra.ebi.ac.uk/vol1/ERA524/ERA524628/fastq/10317.000001568.fastq.gz
10317.000001570	ERS915222	ftp.sra.ebi.ac.uk/vol1/ERA524/ERA524628/fastq/10317.000001570.fastq.gz
10317.000001572	ERS915223	ftp.sra.ebi.ac.uk/vol1/ERA524/ERA524628/fastq/10317.000001572.fastq.gz
10317.000001579	ERS915224	ftp.sra.ebi.ac.uk/vol1/ERA524/ERA524628/fastq/10317.000001579.fastq.gz
10317.000001582	ERS915225	ftp.sra.ebi.ac.uk/vol1/ERA524/ERA524628/fastq/10317.000001582.fastq.gz
10317.000001590	ERS915226	ftp.sra.ebi.ac.uk/vol1/ERA524/ERA524628/fastq/10317.000001590.fastq.gz
10317.000001594	ERS915227	ftp.sra.ebi.ac.uk/vol1/ERA524/ERA524628/fastq/10317.000001594.fastq.gz
10317.000001616	ERS915228	ftp.sra.ebi.ac.uk/vol1/ERA524/ERA524628/fastq/10317.000001616.fastq.gz
10317.000001631	ERS915229	ftp.sra.ebi.ac.uk/vol1/ERA524/ERA524628/fastq/10317.000001631.fastq.gz
10317.000001635	ERS915230	ftp.sra.ebi.ac.uk/vol1/ERA524/ERA524628/fastq/10317.000001635.fastq.gz
10317.000001647	ERS915231	ftp.sra.ebi.ac.uk/vol1/ERA524/ERA524628/fastq/10317.000001647.fastq.gz
10317.000001676	ERS915232	ftp.sra.ebi.ac.uk/vol1/ERA524/ERA524628/fastq/10317.000001676.fastq.gz
10317.000001684	ERS915233	ftp.sra.ebi.ac.uk/vol1/ERA524/ERA524628/fastq/10317.000001684.fastq.gz
10317.000001725	ERS915234	ftp.sra.ebi.ac.uk/vol1/ERA524/ERA524628/fastq/10317.000001725.fastq.gz
10317.000001765	ERS915235	ftp.sra.ebi.ac.uk/vol1/ERA524/ERA524628/fastq/10317.000001765.fastq.gz
10317.000001779	ERS915236	ftp.sra.ebi.ac.uk/vol1/ERA524/ERA524628/fastq/10317.000001779.fastq.gz
10317.000001782	ERS915237	ftp.sra.ebi.ac.uk/vol1/ERA524/ERA524628/fastq/10317.000001782.fastq.gz
10317.000001827	ERS915238	ftp.sra.ebi.ac.uk/vol1/ERA524/ERA524628/fastq/10317.000001827.fastq.gz
10317.000001851	ERS915239	ftp.sra.ebi.ac.uk/vol1/ERA524/ERA524628/fastq/10317.000001851.fastq.gz
10317.000001861	ERS915240	ftp.sra.ebi.ac.uk/vol1/ERA524/ERA524628/fastq/10317.000001861.fastq.gz
10317.000001879	ERS915241	ftp.sra.ebi.ac.uk/vol1/ERA524/ERA524628/fastq/10317.000001879.fastq.gz
10317.000001887	ERS915242	ftp.sra.ebi.ac.uk/vol1/ERA524/ERA524628/fastq/10317.000001887.fastq.gz
10317.000001892	ERS915243	ftp.sra.ebi.ac.uk/vol1/ERA524/ERA524628/fastq/10317.000001892.fastq.gz
10317.000001908	ERS915244	ftp.sra.ebi.ac.uk/vol1/ERA524/ERA524628/fastq/10317.000001908.fastq.gz
10317.000001911	ERS915245	ftp.sra.ebi.ac.uk/vol1/ERA524/ERA524628/fastq/10317.000001911.fastq.gz
10317.000001912	ERS915246	ftp.sra.ebi.ac.uk/vol1/ERA524/ERA524628/fastq/10317.000001912.fastq.gz
10317.000001919	ERS915247	ftp.sra.ebi.ac.uk/vol1/ERA524/ERA524628/fastq/10317.000001919.fastq.gz
10317.000001922	ERS915248	ftp.sra.ebi.ac.uk/vol1/ERA524/ERA524628/fastq/10317.000001922.fastq.gz
10317.000001934	ERS915249	ftp.sra.ebi.ac.uk/vol1/ERA524/ERA524628/fastq/10317.000001934.fastq.gz
10317.000001939	ERS915250	ftp.sra.ebi.ac.uk/vol1/ERA524/ERA524628/fastq/10317.000001939.fastq.gz
10317.000001940	ERS915251	ftp.sra.ebi.ac.uk/vol1/ERA524/ERA524628/fastq/10317.000001940.fastq.gz
10317.000001960	ERS915252	ftp.sra.ebi.ac.uk/vol1/ERA524/ERA524628/fastq/10317.000001960.fastq.gz
10317.000001966	ERS915253	ftp.sra.ebi.ac.uk/vol1/ERA524/ERA524628/fastq/10317.000001966.fastq.gz
10317.000002023	ERS915254	ftp.sra.ebi.ac.uk/vol1/ERA524/ERA524628/fastq/10317.000002023.fastq.gz
10317.000002036	ERS915255	ftp.sra.ebi.ac.uk/vol1/ERA524/ERA524628/fastq/10317.000002036.fastq.gz
10317.000002043	ERS915256	ftp.sra.ebi.ac.uk/vol1/ERA524/ERA524628/fastq/10317.000002043.fastq.gz
10317.000002044	ERS915257	ftp.sra.ebi.ac.uk/vol1/ERA524/ERA524628/fastq/10317.000002044.fastq.gz
10317.000002064	ERS915258	ftp.sra.ebi.ac.uk/vol1/ERA524/ERA524628/fastq/10317.000002064.fastq.gz
10317.000002073	ERS915259	ftp.sra.ebi.ac.uk/vol1/ERA524/ERA524628/fastq/10317.000002073.fastq.gz
10317.000002114	ERS915260	ftp.sra.ebi.ac.uk/vol1/ERA524/ERA524628/fastq/10317.000002114.fastq.gz
10317.000002132	ERS915261	ftp.sra.ebi.ac.uk/vol1/ERA524/ERA524628/fastq/10317.000002132.fastq.gz
10317.000002177	ERS915262	ftp.sra.ebi.ac.uk/vol1/ERA524/ERA524628/fastq/10317.000002177.fastq.gz
10317.000002179	ERS915263	ftp.sra.ebi.ac.uk/vol1/ERA524/ERA524628/fastq/10317.000002179.fastq.gz
10317.000002180	ERS915264	ftp.sra.ebi.ac.uk/vol1/ERA524/ERA524628/fastq/10317.000002180.fastq.gz
10317.000002183	ERS915265	ftp.sra.ebi.ac.uk/vol1/ERA524/ERA524628/fastq/10317.000002183.fastq.gz
10317.000002208	ERS915266	ftp.sra.ebi.ac.uk/vol1/ERA524/ERA524628/fastq/10317.000002208.fastq.gz
10317.000002276	ERS915267	ftp.sra.ebi.ac.uk/vol1/ERA524/ERA524628/fastq/10317.000002276.fastq.gz
10317.000002287	ERS915268	ftp.sra.ebi.ac.uk/vol1/ERA524/ERA524628/fastq/10317.000002287.fastq.gz
10317.000002288	ERS915269	ftp.sra.ebi.ac.uk/vol1/ERA524/ERA524628/fastq/10317.000002288.fastq.gz
10317.000002301	ERS915270	ftp.sra.ebi.ac.uk/vol1/ERA524/ERA524628/fastq/10317.000002301.fastq.gz
10317.000002302	ERS915271	ftp.sra.ebi.ac.uk/vol1/ERA524/ERA524628/fastq/10317.000002302.fastq.gz
10317.000002334	ERS915272	ftp.sra.ebi.ac.uk/vol1/ERA524/ERA524628/fastq/10317.000002334.fastq.gz
10317.000002337	ERS915273	ftp.sra.ebi.ac.uk/vol1/ERA524/ERA524628/fastq/10317.000002337.fastq.gz
10317.000002345	ERS915274	ftp.sra.ebi.ac.uk/vol1/ERA524/ERA524628/fastq/10317.000002345.fastq.gz
10317.000002346	ERS915275	ftp.sra.ebi.ac.uk/vol1/ERA524/ERA524628/fastq/10317.000002346.fastq.gz
10317.000002347	ERS915276	ftp.sra.ebi.ac.uk/vol1/ERA524/ERA524628/fastq/10317.000002347.fastq.gz
10317.000002348	ERS915277	ftp.sra.ebi.ac.uk/vol1/ERA524/ERA524628/fastq/10317.000002348.fastq.gz
10317.000002384	ERS915278	ftp.sra.ebi.ac.uk/vol1/ERA524/ERA524628/fastq/10317.000002384.fastq.gz
10317.000002389	ERS915279	ftp.sra.ebi.ac.uk/vol1/ERA524/ERA524628/fastq/10317.000002389.fastq.gz
10317.000002403	ERS915280	ftp.sra.ebi.ac.uk/vol1/ERA524/ERA524628/fastq/10317.000002403.fastq.gz
10317.000002404	ERS915281	ftp.sra.ebi.ac.uk/vol1/ERA524/ERA524628/fastq/10317.000002404.fastq.gz
10317.000002414	ERS915282	ftp.sra.ebi.ac.uk/vol1/ERA524/ERA524628/fastq/10317.000002414.fastq.gz
10317.000002437	ERS915283	ftp.sra.ebi.ac.uk/vol1/ERA524/ERA524628/fastq/10317.000002437.fastq.gz
10317.000002465	ERS915284	ftp.sra.ebi.ac.uk/vol1/ERA524/ERA524628/fastq/10317.000002465.fastq.gz
10317.000002475	ERS915285	ftp.sra.ebi.ac.uk/vol1/ERA524/ERA524628/fastq/10317.000002475.fastq.gz
10317.000002503	ERS915286	ftp.sra.ebi.ac.uk/vol1/ERA524/ERA524628/fastq/10317.000002503.fastq.gz
10317.000002577	ERS915287	ftp.sra.ebi.ac.uk/vol1/ERA524/ERA524628/fastq/10317.000002577.fastq.gz
10317.000002578	ERS915288	ftp.sra.ebi.ac.uk/vol1/ERA524/ERA524628/fastq/10317.000002578.fastq.gz
10317.000002589	ERS915289	ftp.sra.ebi.ac.uk/vol1/ERA524/ERA524628/fastq/10317.000002589.fastq.gz
10317.000002590	ERS915290	ftp.sra.ebi.ac.uk/vol1/ERA524/ERA524628/fastq/10317.000002590.fastq.gz
10317.000002628	ERS915291	ftp.sra.ebi.ac.uk/vol1/ERA524/ERA524628/fastq/10317.000002628.fastq.gz
10317.000002651	ERS915292	ftp.sra.ebi.ac.uk/vol1/ERA524/ERA524628/fastq/10317.000002651.fastq.gz
10317.000002652	ERS915293	ftp.sra.ebi.ac.uk/vol1/ERA524/ERA524628/fastq/10317.000002652.fastq.gz
10317.000002655	ERS915294	ftp.sra.ebi.ac.uk/vol1/ERA524/ERA524628/fastq/10317.000002655.fastq.gz
10317.000002656	ERS915295	ftp.sra.ebi.ac.uk/vol1/ERA524/ERA524628/fastq/10317.000002656.fastq.gz
10317.000002709	ERS915296	ftp.sra.ebi.ac.uk/vol1/ERA524/ERA524628/fastq/10317.000002709.fastq.gz
10317.000002710	ERS915297	ftp.sra.ebi.ac.uk/vol1/ERA524/ERA524628/fastq/10317.000002710.fastq.gz
10317.000002713	ERS915298	ftp.sra.ebi.ac.uk/vol1/ERA524/ERA524628/fastq/10317.000002713.fastq.gz
10317.000002715	ERS915299	ftp.sra.ebi.ac.uk/vol1/ERA524/ERA524628/fastq/10317.000002715.fastq.gz
10317.000002716	ERS915300	ftp.sra.ebi.ac.uk/vol1/ERA524/ERA524628/fastq/10317.000002716.fastq.gz
10317.000002734	ERS915301	ftp.sra.ebi.ac.uk/vol1/ERA524/ERA524628/fastq/10317.000002734.fastq.gz
10317.000002751	ERS915302	ftp.sra.ebi.ac.uk/vol1/ERA524/ERA524628/fastq/10317.000002751.fastq.gz
10317.000002752	ERS915303	ftp.sra.ebi.ac.uk/vol1/ERA524/ERA524628/fastq/10317.000002752.fastq.gz
10317.000002765	ERS915304	ftp.sra.ebi.ac.uk/vol1/ERA524/ERA524628/fastq/10317.000002765.fastq.gz
10317.000002783	ERS915305	ftp.sra.ebi.ac.uk/vol1/ERA524/ERA524628/fastq/10317.000002783.fastq.gz
10317.000002784	ERS915306	ftp.sra.ebi.ac.uk/vol1/ERA524/ERA524628/fastq/10317.000002784.fastq.gz
10317.000002817	ERS915307	ftp.sra.ebi.ac.uk/vol1/ERA524/ERA524628/fastq/10317.000002817.fastq.gz
10317.000002818	ERS915308	ftp.sra.ebi.ac.uk/vol1/ERA524/ERA524628/fastq/10317.000002818.fastq.gz
10317.000002851	ERS915309	ftp.sra.ebi.ac.uk/vol1/ERA524/ERA524628/fastq/10317.000002851.fastq.gz
10317.000002905	ERS915310	ftp.sra.ebi.ac.uk/vol1/ERA524/ERA524628/fastq/10317.000002905.fastq.gz
10317.000002906	ERS915311	ftp.sra.ebi.ac.uk/vol1/ERA524/ERA524628/fastq/10317.000002906.fastq.gz
10317.000002911	ERS915312	ftp.sra.ebi.ac.uk/vol1/ERA524/ERA524628/fastq/10317.000002911.fastq.gz
10317.000002971	ERS915313	ftp.sra.ebi.ac.uk/vol1/ERA524/ERA524628/fastq/10317.000002971.fastq.gz
10317.000002972	ERS915314	ftp.sra.ebi.ac.uk/vol1/ERA524/ERA524628/fastq/10317.000002972.fastq.gz
10317.000002979	ERS915315	ftp.sra.ebi.ac.uk/vol1/ERA524/ERA524628/fastq/10317.000002979.fastq.gz
10317.000002980	ERS915316	ftp.sra.ebi.ac.uk/vol1/ERA524/ERA524628/fastq/10317.000002980.fastq.gz
10317.000002995	ERS915317	ftp.sra.ebi.ac.uk/vol1/ERA524/ERA524628/fastq/10317.000002995.fastq.gz
10317.000002996	ERS915318	ftp.sra.ebi.ac.uk/vol1/ERA524/ERA524628/fastq/10317.000002996.fastq.gz
10317.000003001	ERS915319	ftp.sra.ebi.ac.uk/vol1/ERA524/ERA524628/fastq/10317.000003001.fastq.gz
10317.000003002	ERS915320	ftp.sra.ebi.ac.uk/vol1/ERA524/ERA524628/fastq/10317.000003002.fastq.gz
10317.000003022	ERS915321	ftp.sra.ebi.ac.uk/vol1/ERA524/ERA524628/fastq/10317.000003022.fastq.gz
10317.000003023	ERS915322	ftp.sra.ebi.ac.uk/vol1/ERA524/ERA524628/fastq/10317.000003023.fastq.gz
10317.000003024	ERS915323	ftp.sra.ebi.ac.uk/vol1/ERA524/ERA524628/fastq/10317.000003024.fastq.gz
10317.000003026	ERS915324	ftp.sra.ebi.ac.uk/vol1/ERA524/ERA524628/fastq/10317.000003026.fastq.gz
10317.000003082	ERS915325	ftp.sra.ebi.ac.uk/vol1/ERA524/ERA524628/fastq/10317.000003082.fastq.gz
10317.000003086	ERS915326	ftp.sra.ebi.ac.uk/vol1/ERA524/ERA524628/fastq/10317.000003086.fastq.gz
10317.000003125	ERS915327	ftp.sra.ebi.ac.uk/vol1/ERA524/ERA524628/fastq/10317.000003125.fastq.gz
10317.000003126	ERS915328	ftp.sra.ebi.ac.uk/vol1/ERA524/ERA524628/fastq/10317.000003126.fastq.gz
10317.000003136	ERS915329	ftp.sra.ebi.ac.uk/vol1/ERA524/ERA524628/fastq/10317.000003136.fastq.gz
10317.000003149	ERS915330	ftp.sra.ebi.ac.uk/vol1/ERA524/ERA524628/fastq/10317.000003149.fastq.gz
10317.000003150	ERS915331	ftp.sra.ebi.ac.uk/vol1/ERA524/ERA524628/fastq/10317.000003150.fastq.gz
10317.000003169	ERS915332	ftp.sra.ebi.ac.uk/vol1/ERA524/ERA524628/fastq/10317.000003169.fastq.gz
10317.000003170	ERS915333	ftp.sra.ebi.ac.uk/vol1/ERA524/ERA524628/fastq/10317.000003170.fastq.gz
10317.000003171	ERS915334	ftp.sra.ebi.ac.uk/vol1/ERA524/ERA524628/fastq/10317.000003171.fastq.gz
10317.000003193	ERS915335	ftp.sra.ebi.ac.uk/vol1/ERA524/ERA524628/fastq/10317.000003193.fastq.gz
10317.000003220	ERS915336	ftp.sra.ebi.ac.uk/vol1/ERA524/ERA524628/fastq/10317.000003220.fastq.gz
10317.000003221	ERS915337	ftp.sra.ebi.ac.uk/vol1/ERA524/ERA524628/fastq/10317.000003221.fastq.gz
10317.000003222	ERS915338	ftp.sra.ebi.ac.uk/vol1/ERA524/ERA524628/fastq/10317.000003222.fastq.gz
10317.000003240	ERS915339	ftp.sra.ebi.ac.uk/vol1/ERA524/ERA524628/fastq/10317.000003240.fastq.gz
10317.000003277	ERS915340	ftp.sra.ebi.ac.uk/vol1/ERA524/ERA524628/fastq/10317.000003277.fastq.gz
10317.000003279	ERS915341	ftp.sra.ebi.ac.uk/vol1/ERA524/ERA524628/fastq/10317.000003279.fastq.gz
10317.000003319	ERS915342	ftp.sra.ebi.ac.uk/vol1/ERA524/ERA524628/fastq/10317.000003319.fastq.gz
10317.000003337	ERS915343	ftp.sra.ebi.ac.uk/vol1/ERA524/ERA524628/fastq/10317.000003337.fastq.gz
10317.000003368	ERS915344	ftp.sra.ebi.ac.uk/vol1/ERA524/ERA524628/fastq/10317.000003368.fastq.gz
10317.000003369	ERS915345	ftp.sra.ebi.ac.uk/vol1/ERA524/ERA524628/fastq/10317.000003369.fastq.gz
10317.000003370	ERS915346	ftp.sra.ebi.ac.uk/vol1/ERA524/ERA524628/fastq/10317.000003370.fastq.gz
10317.000003387	ERS915347	ftp.sra.ebi.ac.uk/vol1/ERA524/ERA524628/fastq/10317.000003387.fastq.gz
10317.000003438	ERS915348	ftp.sra.ebi.ac.uk/vol1/ERA524/ERA524628/fastq/10317.000003438.fastq.gz
10317.000003442	ERS915349	ftp.sra.ebi.ac.uk/vol1/ERA524/ERA524628/fastq/10317.000003442.fastq.gz
10317.000003473	ERS915350	ftp.sra.ebi.ac.uk/vol1/ERA524/ERA524628/fastq/10317.000003473.fastq.gz
10317.000003475	ERS915351	ftp.sra.ebi.ac.uk/vol1/ERA524/ERA524628/fastq/10317.000003475.fastq.gz
10317.000003476	ERS915352	ftp.sra.ebi.ac.uk/vol1/ERA524/ERA524628/fastq/10317.000003476.fastq.gz
10317.000003602	ERS915353	ftp.sra.ebi.ac.uk/vol1/ERA524/ERA524628/fastq/10317.000003602.fastq.gz
10317.000003603	ERS915354	ftp.sra.ebi.ac.uk/vol1/ERA524/ERA524628/fastq/10317.000003603.fastq.gz
10317.000003713	ERS915355	ftp.sra.ebi.ac.uk/vol1/ERA524/ERA524628/fastq/10317.000003713.fastq.gz
10317.000003757	ERS915356	ftp.sra.ebi.ac.uk/vol1/ERA524/ERA524628/fastq/10317.000003757.fastq.gz
10317.000003793	ERS915357	ftp.sra.ebi.ac.uk/vol1/ERA524/ERA524628/fastq/10317.000003793.fastq.gz
10317.000003794	ERS915358	ftp.sra.ebi.ac.uk/vol1/ERA524/ERA524628/fastq/10317.000003794.fastq.gz
10317.000003795	ERS915359	ftp.sra.ebi.ac.uk/vol1/ERA524/ERA524628/fastq/10317.000003795.fastq.gz
10317.000003796	ERS915360	ftp.sra.ebi.ac.uk/vol1/ERA524/ERA524628/fastq/10317.000003796.fastq.gz
10317.000003797	ERS915361	ftp.sra.ebi.ac.uk/vol1/ERA524/ERA524628/fastq/10317.000003797.fastq.gz
10317.000003798	ERS915362	ftp.sra.ebi.ac.uk/vol1/ERA524/ERA524628/fastq/10317.000003798.fastq.gz
10317.000003894	ERS915363	ftp.sra.ebi.ac.uk/vol1/ERA524/ERA524628/fastq/10317.000003894.fastq.gz
10317.000003895	ERS915364	ftp.sra.ebi.ac.uk/vol1/ERA524/ERA524628/fastq/10317.000003895.fastq.gz
10317.000003900	ERS915365	ftp.sra.ebi.ac.uk/vol1/ERA524/ERA524628/fastq/10317.000003900.fastq.gz
10317.000004144	ERS915366	ftp.sra.ebi.ac.uk/vol1/ERA524/ERA524628/fastq/10317.000004144.fastq.gz
10317.000004145	ERS915367	ftp.sra.ebi.ac.uk/vol1/ERA524/ERA524628/fastq/10317.000004145.fastq.gz
10317.000004163	ERS915368	ftp.sra.ebi.ac.uk/vol1/ERA524/ERA524628/fastq/10317.000004163.fastq.gz
10317.000004272	ERS915369	ftp.sra.ebi.ac.uk/vol1/ERA524/ERA524628/fastq/10317.000004272.fastq.gz
10317.000004273	ERS915370	ftp.sra.ebi.ac.uk/vol1/ERA524/ERA524628/fastq/10317.000004273.fastq.gz
10317.000004281	ERS915371	ftp.sra.ebi.ac.uk/vol1/ERA524/ERA524628/fastq/10317.000004281.fastq.gz
10317.000004611	ERS915372	ftp.sra.ebi.ac.uk/vol1/ERA524/ERA524628/fastq/10317.000004611.fastq.gz
10317.000004612	ERS915373	ftp.sra.ebi.ac.uk/vol1/ERA524/ERA524628/fastq/10317.000004612.fastq.gz
10317.000004616	ERS915374	ftp.sra.ebi.ac.uk/vol1/ERA524/ERA524628/fastq/10317.000004616.fastq.gz
10317.000004633	ERS915375	ftp.sra.ebi.ac.uk/vol1/ERA524/ERA524628/fastq/10317.000004633.fastq.gz
10317.000004636	ERS915376	ftp.sra.ebi.ac.uk/vol1/ERA524/ERA524628/fastq/10317.000004636.fastq.gz
10317.000004640	ERS915377	ftp.sra.ebi.ac.uk/vol1/ERA524/ERA524628/fastq/10317.000004640.fastq.gz
10317.000004641	ERS915378	ftp.sra.ebi.ac.uk/vol1/ERA524/ERA524628/fastq/10317.000004641.fastq.gz
10317.000004642	ERS915379	ftp.sra.ebi.ac.uk/vol1/ERA524/ERA524628/fastq/10317.000004642.fastq.gz
10317.000004652	ERS915380	ftp.sra.ebi.ac.uk/vol1/ERA524/ERA524628/fastq/10317.000004652.fastq.gz
10317.000004654	ERS915381	ftp.sra.ebi.ac.uk/vol1/ERA524/ERA524628/fastq/10317.000004654.fastq.gz
10317.000004656	ERS915382	ftp.sra.ebi.ac.uk/vol1/ERA524/ERA524628/fastq/10317.000004656.fastq.gz
10317.000004660	ERS915383	ftp.sra.ebi.ac.uk/vol1/ERA524/ERA524628/fastq/10317.000004660.fastq.gz
10317.000004662	ERS915384	ftp.sra.ebi.ac.uk/vol1/ERA524/ERA524628/fastq/10317.000004662.fastq.gz
10317.000004667	ERS915385	ftp.sra.ebi.ac.uk/vol1/ERA524/ERA524628/fastq/10317.000004667.fastq.gz
10317.000004670	ERS915386	ftp.sra.ebi.ac.uk/vol1/ERA524/ERA524628/fastq/10317.000004670.fastq.gz
10317.000004676	ERS915387	ftp.sra.ebi.ac.uk/vol1/ERA524/ERA524628/fastq/10317.000004676.fastq.gz
10317.000004677	ERS915388	ftp.sra.ebi.ac.uk/vol1/ERA524/ERA524628/fastq/10317.000004677.fastq.gz
10317.000004679	ERS915389	ftp.sra.ebi.ac.uk/vol1/ERA524/ERA524628/fastq/10317.000004679.fastq.gz
10317.000004686	ERS915390	ftp.sra.ebi.ac.uk/vol1/ERA524/ERA524628/fastq/10317.000004686.fastq.gz
10317.000004691	ERS915391	ftp.sra.ebi.ac.uk/vol1/ERA524/ERA524628/fastq/10317.000004691.fastq.gz
10317.000004694	ERS915392	ftp.sra.ebi.ac.uk/vol1/ERA524/ERA524628/fastq/10317.000004694.fastq.gz
10317.000004695	ERS915393	ftp.sra.ebi.ac.uk/vol1/ERA524/ERA524628/fastq/10317.000004695.fastq.gz
10317.000004696	ERS915394	ftp.sra.ebi.ac.uk/vol1/ERA524/ERA524628/fastq/10317.000004696.fastq.gz
10317.000004697	ERS915395	ftp.sra.ebi.ac.uk/vol1/ERA524/ERA524628/fastq/10317.000004697.fastq.gz
10317.000004699	ERS915396	ftp.sra.ebi.ac.uk/vol1/ERA524/ERA524628/fastq/10317.000004699.fastq.gz
10317.000004707	ERS915397	ftp.sra.ebi.ac.uk/vol1/ERA524/ERA524628/fastq/10317.000004707.fastq.gz
10317.000004709	ERS915398	ftp.sra.ebi.ac.uk/vol1/ERA524/ERA524628/fastq/10317.000004709.fastq.gz
10317.000004711	ERS915399	ftp.sra.ebi.ac.uk/vol1/ERA524/ERA524628/fastq/10317.000004711.fastq.gz
10317.000004714	ERS915400	ftp.sra.ebi.ac.uk/vol1/ERA524/ERA524628/fastq/10317.000004714.fastq.gz
10317.000004716	ERS915401	ftp.sra.ebi.ac.uk/vol1/ERA524/ERA524628/fastq/10317.000004716.fastq.gz
10317.000004726	ERS915402	ftp.sra.ebi.ac.uk/vol1/ERA524/ERA524628/fastq/10317.000004726.fastq.gz
10317.000004730	ERS915403	ftp.sra.ebi.ac.uk/vol1/ERA524/ERA524628/fastq/10317.000004730.fastq.gz
10317.000004731	ERS915404	ftp.sra.ebi.ac.uk/vol1/ERA524/ERA524628/fastq/10317.000004731.fastq.gz
10317.000004735	ERS915405	ftp.sra.ebi.ac.uk/vol1/ERA524/ERA524628/fastq/10317.000004735.fastq.gz
10317.000004736	ERS915406	ftp.sra.ebi.ac.uk/vol1/ERA524/ERA524628/fastq/10317.000004736.fastq.gz
10317.000004737	ERS915407	ftp.sra.ebi.ac.uk/vol1/ERA524/ERA524628/fastq/10317.000004737.fastq.gz
10317.000004738	ERS915408	ftp.sra.ebi.ac.uk/vol1/ERA524/ERA524628/fastq/10317.000004738.fastq.gz
10317.000004752	ERS915409	ftp.sra.ebi.ac.uk/vol1/ERA524/ERA524628/fastq/10317.000004752.fastq.gz
10317.000004753	ERS915410	ftp.sra.ebi.ac.uk/vol1/ERA524/ERA524628/fastq/10317.000004753.fastq.gz
10317.000004758	ERS915411	ftp.sra.ebi.ac.uk/vol1/ERA524/ERA524628/fastq/10317.000004758.fastq.gz
10317.000004759	ERS915412	ftp.sra.ebi.ac.uk/vol1/ERA524/ERA524628/fastq/10317.000004759.fastq.gz
10317.000004773	ERS915413	ftp.sra.ebi.ac.uk/vol1/ERA524/ERA524628/fastq/10317.000004773.fastq.gz
10317.000004774	ERS915414	ftp.sra.ebi.ac.uk/vol1/ERA524/ERA524628/fastq/10317.000004774.fastq.gz
10317.000004780	ERS915415	ftp.sra.ebi.ac.uk/vol1/ERA524/ERA524628/fastq/10317.000004780.fastq.gz
10317.000004781	ERS915416	ftp.sra.ebi.ac.uk/vol1/ERA524/ERA524628/fastq/10317.000004781.fastq.gz
10317.000004782	ERS915417	ftp.sra.ebi.ac.uk/vol1/ERA524/ERA524628/fastq/10317.000004782.fastq.gz
10317.000004783	ERS915418	ftp.sra.ebi.ac.uk/vol1/ERA524/ERA524628/fastq/10317.000004783.fastq.gz
10317.000004796	ERS915419	ftp.sra.ebi.ac.uk/vol1/ERA524/ERA524628/fastq/10317.000004796.fastq.gz
10317.000004797	ERS915420	ftp.sra.ebi.ac.uk/vol1/ERA524/ERA524628/fastq/10317.000004797.fastq.gz
10317.000004807	ERS915421	ftp.sra.ebi.ac.uk/vol1/ERA524/ERA524628/fastq/10317.000004807.fastq.gz
10317.000004811	ERS915422	ftp.sra.ebi.ac.uk/vol1/ERA524/ERA524628/fastq/10317.000004811.fastq.gz
10317.000004812	ERS915423	ftp.sra.ebi.ac.uk/vol1/ERA524/ERA524628/fastq/10317.000004812.fastq.gz
10317.000004818	ERS915424	ftp.sra.ebi.ac.uk/vol1/ERA524/ERA524628/fastq/10317.000004818.fastq.gz
10317.000004819	ERS915425	ftp.sra.ebi.ac.uk/vol1/ERA524/ERA524628/fastq/10317.000004819.fastq.gz
10317.000004822	ERS915426	ftp.sra.ebi.ac.uk/vol1/ERA524/ERA524628/fastq/10317.000004822.fastq.gz
10317.000004823	ERS915427	ftp.sra.ebi.ac.uk/vol1/ERA524/ERA524628/fastq/10317.000004823.fastq.gz
10317.000004830	ERS915428	ftp.sra.ebi.ac.uk/vol1/ERA524/ERA524628/fastq/10317.000004830.fastq.gz
10317.000004831	ERS915429	ftp.sra.ebi.ac.uk/vol1/ERA524/ERA524628/fastq/10317.000004831.fastq.gz
10317.000004833	ERS915430	ftp.sra.ebi.ac.uk/vol1/ERA524/ERA524628/fastq/10317.000004833.fastq.gz
10317.000004847	ERS915431	ftp.sra.ebi.ac.uk/vol1/ERA524/ERA524628/fastq/10317.000004847.fastq.gz
10317.000004858	ERS915432	ftp.sra.ebi.ac.uk/vol1/ERA524/ERA524628/fastq/10317.000004858.fastq.gz
10317.000004859	ERS915433	ftp.sra.ebi.ac.uk/vol1/ERA524/ERA524628/fastq/10317.000004859.fastq.gz
10317.000004860	ERS915434	ftp.sra.ebi.ac.uk/vol1/ERA524/ERA524628/fastq/10317.000004860.fastq.gz
10317.000004864	ERS915435	ftp.sra.ebi.ac.uk/vol1/ERA524/ERA524628/fastq/10317.000004864.fastq.gz
10317.000004872	ERS915436	ftp.sra.ebi.ac.uk/vol1/ERA524/ERA524628/fastq/10317.000004872.fastq.gz
10317.000004881	ERS915437	ftp.sra.ebi.ac.uk/vol1/ERA524/ERA524628/fastq/10317.000004881.fastq.gz
10317.000004890	ERS915438	ftp.sra.ebi.ac.uk/vol1/ERA524/ERA524628/fastq/10317.000004890.fastq.gz
10317.000004891	ERS915439	ftp.sra.ebi.ac.uk/vol1/ERA524/ERA524628/fastq/10317.000004891.fastq.gz
10317.000004894	ERS915440	ftp.sra.ebi.ac.uk/vol1/ERA524/ERA524628/fastq/10317.000004894.fastq.gz
10317.000004915	ERS915441	ftp.sra.ebi.ac.uk/vol1/ERA524/ERA524628/fastq/10317.000004915.fastq.gz
10317.000004916	ERS915442	ftp.sra.ebi.ac.uk/vol1/ERA524/ERA524628/fastq/10317.000004916.fastq.gz
10317.000004917	ERS915443	ftp.sra.ebi.ac.uk/vol1/ERA524/ERA524628/fastq/10317.000004917.fastq.gz
10317.000004926	ERS915444	ftp.sra.ebi.ac.uk/vol1/ERA524/ERA524628/fastq/10317.000004926.fastq.gz
10317.000004951	ERS915445	ftp.sra.ebi.ac.uk/vol1/ERA524/ERA524628/fastq/10317.000004951.fastq.gz
10317.000004952	ERS915446	ftp.sra.ebi.ac.uk/vol1/ERA524/ERA524628/fastq/10317.000004952.fastq.gz
10317.000004979	ERS915447	ftp.sra.ebi.ac.uk/vol1/ERA524/ERA524628/fastq/10317.000004979.fastq.gz
10317.000004980	ERS915448	ftp.sra.ebi.ac.uk/vol1/ERA524/ERA524628/fastq/10317.000004980.fastq.gz
10317.000005015	ERS915449	ftp.sra.ebi.ac.uk/vol1/ERA524/ERA524628/fastq/10317.000005015.fastq.gz
10317.000005016	ERS915450	ftp.sra.ebi.ac.uk/vol1/ERA524/ERA524628/fastq/10317.000005016.fastq.gz
10317.000005017	ERS915451	ftp.sra.ebi.ac.uk/vol1/ERA524/ERA524628/fastq/10317.000005017.fastq.gz
10317.000005031	ERS915452	ftp.sra.ebi.ac.uk/vol1/ERA524/ERA524628/fastq/10317.000005031.fastq.gz
10317.000005032	ERS915453	ftp.sra.ebi.ac.uk/vol1/ERA524/ERA524628/fastq/10317.000005032.fastq.gz
10317.000005033	ERS915454	ftp.sra.ebi.ac.uk/vol1/ERA524/ERA524628/fastq/10317.000005033.fastq.gz
10317.000005034	ERS915455	ftp.sra.ebi.ac.uk/vol1/ERA524/ERA524628/fastq/10317.000005034.fastq.gz
10317.000005035	ERS915456	ftp.sra.ebi.ac.uk/vol1/ERA524/ERA524628/fastq/10317.000005035.fastq.gz
10317.000005036	ERS915457	ftp.sra.ebi.ac.uk/vol1/ERA524/ERA524628/fastq/10317.000005036.fastq.gz
10317.000005037	ERS915458	ftp.sra.ebi.ac.uk/vol1/ERA524/ERA524628/fastq/10317.000005037.fastq.gz
10317.000005039	ERS915459	ftp.sra.ebi.ac.uk/vol1/ERA524/ERA524628/fastq/10317.000005039.fastq.gz
10317.000005068	ERS915460	ftp.sra.ebi.ac.uk/vol1/ERA524/ERA524628/fastq/10317.000005068.fastq.gz
10317.000005073	ERS915461	ftp.sra.ebi.ac.uk/vol1/ERA524/ERA524628/fastq/10317.000005073.fastq.gz
10317.000005080	ERS915462	ftp.sra.ebi.ac.uk/vol1/ERA524/ERA524628/fastq/10317.000005080.fastq.gz
10317.000005085	ERS915463	ftp.sra.ebi.ac.uk/vol1/ERA524/ERA524628/fastq/10317.000005085.fastq.gz
10317.000005163	ERS915464	ftp.sra.ebi.ac.uk/vol1/ERA524/ERA524628/fastq/10317.000005163.fastq.gz
10317.000005223	ERS915465	ftp.sra.ebi.ac.uk/vol1/ERA524/ERA524628/fastq/10317.000005223.fastq.gz
10317.000005238	ERS915466	ftp.sra.ebi.ac.uk/vol1/ERA524/ERA524628/fastq/10317.000005238.fastq.gz
10317.000005263	ERS915467	ftp.sra.ebi.ac.uk/vol1/ERA524/ERA524628/fastq/10317.000005263.fastq.gz
10317.000005293	ERS915468	ftp.sra.ebi.ac.uk/vol1/ERA524/ERA524628/fastq/10317.000005293.fastq.gz
10317.000005360	ERS915469	ftp.sra.ebi.ac.uk/vol1/ERA524/ERA524628/fastq/10317.000005360.fastq.gz
10317.000005433	ERS915470	ftp.sra.ebi.ac.uk/vol1/ERA524/ERA524628/fastq/10317.000005433.fastq.gz
10317.000005554	ERS915471	ftp.sra.ebi.ac.uk/vol1/ERA524/ERA524628/fastq/10317.000005554.fastq.gz
10317.000005571	ERS915472	ftp.sra.ebi.ac.uk/vol1/ERA524/ERA524628/fastq/10317.000005571.fastq.gz
10317.000005576	ERS915473	ftp.sra.ebi.ac.uk/vol1/ERA524/ERA524628/fastq/10317.000005576.fastq.gz
10317.000005648	ERS915474	ftp.sra.ebi.ac.uk/vol1/ERA524/ERA524628/fastq/10317.000005648.fastq.gz
10317.000005653	ERS915475	ftp.sra.ebi.ac.uk/vol1/ERA524/ERA524628/fastq/10317.000005653.fastq.gz
10317.000005655	ERS915476	ftp.sra.ebi.ac.uk/vol1/ERA524/ERA524628/fastq/10317.000005655.fastq.gz
10317.000005660	ERS915477	ftp.sra.ebi.ac.uk/vol1/ERA524/ERA524628/fastq/10317.000005660.fastq.gz
10317.000005755	ERS915478	ftp.sra.ebi.ac.uk/vol1/ERA524/ERA524628/fastq/10317.000005755.fastq.gz
10317.000005756	ERS915479	ftp.sra.ebi.ac.uk/vol1/ERA524/ERA524628/fastq/10317.000005756.fastq.gz
10317.000005776	ERS915480	ftp.sra.ebi.ac.uk/vol1/ERA524/ERA524628/fastq/10317.000005776.fastq.gz
10317.000005780	ERS915481	ftp.sra.ebi.ac.uk/vol1/ERA524/ERA524628/fastq/10317.000005780.fastq.gz
10317.000005784	ERS915482	ftp.sra.ebi.ac.uk/vol1/ERA524/ERA524628/fastq/10317.000005784.fastq.gz
10317.000005792	ERS915483	ftp.sra.ebi.ac.uk/vol1/ERA524/ERA524628/fastq/10317.000005792.fastq.gz
10317.000005799	ERS915484	ftp.sra.ebi.ac.uk/vol1/ERA524/ERA524628/fastq/10317.000005799.fastq.gz
10317.000005811	ERS915485	ftp.sra.ebi.ac.uk/vol1/ERA524/ERA524628/fastq/10317.000005811.fastq.gz
10317.000005824	ERS915486	ftp.sra.ebi.ac.uk/vol1/ERA524/ERA524628/fastq/10317.000005824.fastq.gz
10317.000005825	ERS915487	ftp.sra.ebi.ac.uk/vol1/ERA524/ERA524628/fastq/10317.000005825.fastq.gz
10317.000005834	ERS915488	ftp.sra.ebi.ac.uk/vol1/ERA524/ERA524628/fastq/10317.000005834.fastq.gz
10317.000005840	ERS915489	ftp.sra.ebi.ac.uk/vol1/ERA524/ERA524628/fastq/10317.000005840.fastq.gz
10317.000005841	ERS915490	ftp.sra.ebi.ac.uk/vol1/ERA524/ERA524628/fastq/10317.000005841.fastq.gz
10317.000005849	ERS915491	ftp.sra.ebi.ac.uk/vol1/ERA524/ERA524628/fastq/10317.000005849.fastq.gz
10317.000005850	ERS915492	ftp.sra.ebi.ac.uk/vol1/ERA524/ERA524628/fastq/10317.000005850.fastq.gz
10317.000005884	ERS915493	ftp.sra.ebi.ac.uk/vol1/ERA524/ERA524628/fastq/10317.000005884.fastq.gz
10317.000005885	ERS915494	ftp.sra.ebi.ac.uk/vol1/ERA524/ERA524628/fastq/10317.000005885.fastq.gz
10317.000005902	ERS915495	ftp.sra.ebi.ac.uk/vol1/ERA524/ERA524628/fastq/10317.000005902.fastq.gz
10317.000005903	ERS915496	ftp.sra.ebi.ac.uk/vol1/ERA524/ERA524628/fastq/10317.000005903.fastq.gz
10317.000005910	ERS915497	ftp.sra.ebi.ac.uk/vol1/ERA524/ERA524628/fastq/10317.000005910.fastq.gz
10317.000005916	ERS915498	ftp.sra.ebi.ac.uk/vol1/ERA524/ERA524628/fastq/10317.000005916.fastq.gz
10317.000005938	ERS915499	ftp.sra.ebi.ac.uk/vol1/ERA524/ERA524628/fastq/10317.000005938.fastq.gz
10317.000005945	ERS915500	ftp.sra.ebi.ac.uk/vol1/ERA524/ERA524628/fastq/10317.000005945.fastq.gz
10317.000005954	ERS915501	ftp.sra.ebi.ac.uk/vol1/ERA524/ERA524628/fastq/10317.000005954.fastq.gz
10317.000008949A	ERS915502	ftp.sra.ebi.ac.uk/vol1/ERA524/ERA524628/fastq/10317.000008949A.fastq.gz
10317.000008949B	ERS915503	ftp.sra.ebi.ac.uk/vol1/ERA524/ERA524628/fastq/10317.000008949B.fastq.gz
10317.000008950A	ERS915504	ftp.sra.ebi.ac.uk/vol1/ERA524/ERA524628/fastq/10317.000008950A.fastq.gz
10317.000008950B	ERS915505	ftp.sra.ebi.ac.uk/vol1/ERA524/ERA524628/fastq/10317.000008950B.fastq.gz
10317.000008951A	ERS915506	ftp.sra.ebi.ac.uk/vol1/ERA524/ERA524628/fastq/10317.000008951A.fastq.gz
10317.000008951B	ERS915507	ftp.sra.ebi.ac.uk/vol1/ERA524/ERA524628/fastq/10317.000008951B.fastq.gz
10317.000008952A	ERS915508	ftp.sra.ebi.ac.uk/vol1/ERA524/ERA524628/fastq/10317.000008952A.fastq.gz
10317.000008952B	ERS915509	ftp.sra.ebi.ac.uk/vol1/ERA524/ERA524628/fastq/10317.000008952B.fastq.gz
10317.000008953A	ERS915510	ftp.sra.ebi.ac.uk/vol1/ERA524/ERA524628/fastq/10317.000008953A.fastq.gz
10317.000008953B	ERS915511	ftp.sra.ebi.ac.uk/vol1/ERA524/ERA524628/fastq/10317.000008953B.fastq.gz
10317.000008954A	ERS915512	ftp.sra.ebi.ac.uk/vol1/ERA524/ERA524628/fastq/10317.000008954A.fastq.gz
10317.000008954B	ERS915513	ftp.sra.ebi.ac.uk/vol1/ERA524/ERA524628/fastq/10317.000008954B.fastq.gz
10317.000008957A	ERS915514	ftp.sra.ebi.ac.uk/vol1/ERA524/ERA524628/fastq/10317.000008957A.fastq.gz
10317.000008957B	ERS915515	ftp.sra.ebi.ac.uk/vol1/ERA524/ERA524628/fastq/10317.000008957B.fastq.gz
10317.000008959A	ERS915516	ftp.sra.ebi.ac.uk/vol1/ERA524/ERA524628/fastq/10317.000008959A.fastq.gz
10317.000008959B	ERS915517	ftp.sra.ebi.ac.uk/vol1/ERA524/ERA524628/fastq/10317.000008959B.fastq.gz
10317.000001125	ERS915186	ftp.sra.ebi.ac.uk/vol1/ERA524/ERA524936/fastq/10317.000001125.fastq.gz
10317.000001156	ERS915187	ftp.sra.ebi.ac.uk/vol1/ERA524/ERA524936/fastq/10317.000001156.fastq.gz
10317.000001391	ERS916607	ftp.sra.ebi.ac.uk/vol1/ERA524/ERA524936/fastq/10317.000001391.fastq.gz
10317.000001410	ERS915210	ftp.sra.ebi.ac.uk/vol1/ERA524/ERA524936/fastq/10317.000001410.fastq.gz
10317.000001582	ERS915225	ftp.sra.ebi.ac.uk/vol1/ERA524/ERA524936/fastq/10317.000001582.fastq.gz
10317.000001590	ERS915226	ftp.sra.ebi.ac.uk/vol1/ERA524/ERA524936/fastq/10317.000001590.fastq.gz
10317.000001631	ERS915229	ftp.sra.ebi.ac.uk/vol1/ERA524/ERA524936/fastq/10317.000001631.fastq.gz
10317.000001851	ERS915239	ftp.sra.ebi.ac.uk/vol1/ERA524/ERA524936/fastq/10317.000001851.fastq.gz
10317.000001912	ERS915246	ftp.sra.ebi.ac.uk/vol1/ERA524/ERA524936/fastq/10317.000001912.fastq.gz
10317.000002023	ERS915254	ftp.sra.ebi.ac.uk/vol1/ERA524/ERA524936/fastq/10317.000002023.fastq.gz
10317.000002183	ERS915265	ftp.sra.ebi.ac.uk/vol1/ERA524/ERA524936/fastq/10317.000002183.fastq.gz
10317.000002282	ERS916634	ftp.sra.ebi.ac.uk/vol1/ERA524/ERA524936/fastq/10317.000002282.fastq.gz
10317.000002288	ERS915269	ftp.sra.ebi.ac.uk/vol1/ERA524/ERA524936/fastq/10317.000002288.fastq.gz
10317.000002301	ERS915270	ftp.sra.ebi.ac.uk/vol1/ERA524/ERA524936/fastq/10317.000002301.fastq.gz
10317.000002302	ERS915271	ftp.sra.ebi.ac.uk/vol1/ERA524/ERA524936/fastq/10317.000002302.fastq.gz
10317.000002911	ERS915312	ftp.sra.ebi.ac.uk/vol1/ERA524/ERA524936/fastq/10317.000002911.fastq.gz
10317.000003603	ERS915354	ftp.sra.ebi.ac.uk/vol1/ERA524/ERA524936/fastq/10317.000003603.fastq.gz
10317.000003894	ERS915363	ftp.sra.ebi.ac.uk/vol1/ERA524/ERA524936/fastq/10317.000003894.fastq.gz
10317.000004144	ERS915366	ftp.sra.ebi.ac.uk/vol1/ERA524/ERA524936/fastq/10317.000004144.fastq.gz
10317.000004611	ERS915372	ftp.sra.ebi.ac.uk/vol1/ERA524/ERA524936/fastq/10317.000004611.fastq.gz
10317.000004633	ERS915375	ftp.sra.ebi.ac.uk/vol1/ERA524/ERA524936/fastq/10317.000004633.fastq.gz
10317.000004662	ERS915384	ftp.sra.ebi.ac.uk/vol1/ERA524/ERA524936/fastq/10317.000004662.fastq.gz
10317.000004679	ERS915389	ftp.sra.ebi.ac.uk/vol1/ERA524/ERA524936/fastq/10317.000004679.fastq.gz
10317.000004695	ERS915393	ftp.sra.ebi.ac.uk/vol1/ERA524/ERA524936/fastq/10317.000004695.fastq.gz
10317.000004753	ERS915410	ftp.sra.ebi.ac.uk/vol1/ERA524/ERA524936/fastq/10317.000004753.fastq.gz
10317.000004859	ERS915433	ftp.sra.ebi.ac.uk/vol1/ERA524/ERA524936/fastq/10317.000004859.fastq.gz
10317.000004891	ERS915439	ftp.sra.ebi.ac.uk/vol1/ERA524/ERA524936/fastq/10317.000004891.fastq.gz
10317.000004894	ERS915440	ftp.sra.ebi.ac.uk/vol1/ERA524/ERA524936/fastq/10317.000004894.fastq.gz
10317.000004916	ERS915442	ftp.sra.ebi.ac.uk/vol1/ERA524/ERA524936/fastq/10317.000004916.fastq.gz
10317.000004926	ERS915444	ftp.sra.ebi.ac.uk/vol1/ERA524/ERA524936/fastq/10317.000004926.fastq.gz
10317.000005755	ERS915478	ftp.sra.ebi.ac.uk/vol1/ERA524/ERA524936/fastq/10317.000005755.fastq.gz
10317.000001400	ERS915209	ftp.sra.ebi.ac.uk/vol1/ERA525/ERA525243/fastq/10317.000001400.fastq.gz
10317.000001438	ERS920344	ftp.sra.ebi.ac.uk/vol1/ERA525/ERA525243/fastq/10317.000001438.fastq.gz
10317.000001483	ERS915213	ftp.sra.ebi.ac.uk/vol1/ERA525/ERA525243/fastq/10317.000001483.fastq.gz
10317.000001635	ERS915230	ftp.sra.ebi.ac.uk/vol1/ERA525/ERA525243/fastq/10317.000001635.fastq.gz
10317.000003136	ERS915329	ftp.sra.ebi.ac.uk/vol1/ERA525/ERA525243/fastq/10317.000003136.fastq.gz
10317.000003169	ERS915332	ftp.sra.ebi.ac.uk/vol1/ERA525/ERA525243/fastq/10317.000003169.fastq.gz
10317.000003170	ERS915333	ftp.sra.ebi.ac.uk/vol1/ERA525/ERA525243/fastq/10317.000003170.fastq.gz
10317.000004272	ERS915369	ftp.sra.ebi.ac.uk/vol1/ERA525/ERA525243/fastq/10317.000004272.fastq.gz
10317.000004273	ERS915370	ftp.sra.ebi.ac.uk/vol1/ERA525/ERA525243/fastq/10317.000004273.fastq.gz
10317.000004726	ERS915402	ftp.sra.ebi.ac.uk/vol1/ERA525/ERA525243/fastq/10317.000004726.fastq.gz
10317.000005168	ERS920351	ftp.sra.ebi.ac.uk/vol1/ERA525/ERA525243/fastq/10317.000005168.fastq.gz
10317.000005263	ERS915467	ftp.sra.ebi.ac.uk/vol1/ERA525/ERA525243/fastq/10317.000005263.fastq.gz

## Sheet: AG1
#SampleID	ENA	URL
10317.000001002	ERS914738	ftp.sra.ebi.ac.uk/vol1/ERA524/ERA524627/fastq/10317.000001002.fastq.gz
10317.000001004	ERS914739	ftp.sra.ebi.ac.uk/vol1/ERA524/ERA524627/fastq/10317.000001004.fastq.gz
10317.000001008	ERS914740	ftp.sra.ebi.ac.uk/vol1/ERA524/ERA524627/fastq/10317.000001008.fastq.gz
10317.000001018	ERS914741	ftp.sra.ebi.ac.uk/vol1/ERA524/ERA524627/fastq/10317.000001018.fastq.gz
10317.000001028	ERS914742	ftp.sra.ebi.ac.uk/vol1/ERA524/ERA524627/fastq/10317.000001028.fastq.gz
10317.000001031	ERS914743	ftp.sra.ebi.ac.uk/vol1/ERA524/ERA524627/fastq/10317.000001031.fastq.gz
10317.000001032	ERS914744	ftp.sra.ebi.ac.uk/vol1/ERA524/ERA524627/fastq/10317.000001032.fastq.gz
10317.000001038	ERS914745	ftp.sra.ebi.ac.uk/vol1/ERA524/ERA524627/fastq/10317.000001038.fastq.gz
10317.000001046	ERS914746	ftp.sra.ebi.ac.uk/vol1/ERA524/ERA524627/fastq/10317.000001046.fastq.gz
10317.000001047	ERS914747	ftp.sra.ebi.ac.uk/vol1/ERA524/ERA524627/fastq/10317.000001047.fastq.gz
10317.000001048	ERS914748	ftp.sra.ebi.ac.uk/vol1/ERA524/ERA524627/fastq/10317.000001048.fastq.gz
10317.000001049	ERS914749	ftp.sra.ebi.ac.uk/vol1/ERA524/ERA524627/fastq/10317.000001049.fastq.gz
10317.000001056	ERS914750	ftp.sra.ebi.ac.uk/vol1/ERA524/ERA524627/fastq/10317.000001056.fastq.gz
10317.000001058	ERS914751	ftp.sra.ebi.ac.uk/vol1/ERA524/ERA524627/fastq/10317.000001058.fastq.gz
10317.000001059	ERS914752	ftp.sra.ebi.ac.uk/vol1/ERA524/ERA524627/fastq/10317.000001059.fastq.gz
10317.000001060	ERS914753	ftp.sra.ebi.ac.uk/vol1/ERA524/ERA524627/fastq/10317.000001060.fastq.gz
10317.000001065	ERS914754	ftp.sra.ebi.ac.uk/vol1/ERA524/ERA524627/fastq/10317.000001065.fastq.gz
10317.000001067	ERS914755	ftp.sra.ebi.ac.uk/vol1/ERA524/ERA524627/fastq/10317.000001067.fastq.gz
10317.000001069	ERS914756	ftp.sra.ebi.ac.uk/vol1/ERA524/ERA524627/fastq/10317.000001069.fastq.gz
10317.000001077	ERS914757	ftp.sra.ebi.ac.uk/vol1/ERA524/ERA524627/fastq/10317.000001077.fastq.gz
10317.000001078	ERS914758	ftp.sra.ebi.ac.uk/vol1/ERA524/ERA524627/fastq/10317.000001078.fastq.gz
10317.000001086	ERS914759	ftp.sra.ebi.ac.uk/vol1/ERA524/ERA524627/fastq/10317.000001086.fastq.gz
10317.000001089	ERS914760	ftp.sra.ebi.ac.uk/vol1/ERA524/ERA524627/fastq/10317.000001089.fastq.gz
10317.000001097	ERS914761	ftp.sra.ebi.ac.uk/vol1/ERA524/ERA524627/fastq/10317.000001097.fastq.gz
10317.000001098	ERS914762	ftp.sra.ebi.ac.uk/vol1/ERA524/ERA524627/fastq/10317.000001098.fastq.gz
10317.000001099	ERS914763	ftp.sra.ebi.ac.uk/vol1/ERA524/ERA524627/fastq/10317.000001099.fastq.gz
10317.000001100	ERS914764	ftp.sra.ebi.ac.uk/vol1/ERA524/ERA524627/fastq/10317.000001100.fastq.gz
10317.000001109	ERS914765	ftp.sra.ebi.ac.uk/vol1/ERA524/ERA524627/fastq/10317.000001109.fastq.gz
10317.000001110	ERS914766	ftp.sra.ebi.ac.uk/vol1/ERA524/ERA524627/fastq/10317.000001110.fastq.gz
10317.000001115	ERS914767	ftp.sra.ebi.ac.uk/vol1/ERA524/ERA524627/fastq/10317.000001115.fastq.gz
10317.000001116	ERS914768	ftp.sra.ebi.ac.uk/vol1/ERA524/ERA524627/fastq/10317.000001116.fastq.gz
10317.000001118	ERS914769	ftp.sra.ebi.ac.uk/vol1/ERA524/ERA524627/fastq/10317.000001118.fastq.gz
10317.000001121	ERS914770	ftp.sra.ebi.ac.uk/vol1/ERA524/ERA524627/fastq/10317.000001121.fastq.gz
10317.000001126	ERS914771	ftp.sra.ebi.ac.uk/vol1/ERA524/ERA524627/fastq/10317.000001126.fastq.gz
10317.000001128	ERS914772	ftp.sra.ebi.ac.uk/vol1/ERA524/ERA524627/fastq/10317.000001128.fastq.gz
10317.000001129	ERS914773	ftp.sra.ebi.ac.uk/vol1/ERA524/ERA524627/fastq/10317.000001129.fastq.gz
10317.000001130	ERS914774	ftp.sra.ebi.ac.uk/vol1/ERA524/ERA524627/fastq/10317.000001130.fastq.gz
10317.000001135	ERS914775	ftp.sra.ebi.ac.uk/vol1/ERA524/ERA524627/fastq/10317.000001135.fastq.gz
10317.000001138	ERS914776	ftp.sra.ebi.ac.uk/vol1/ERA524/ERA524627/fastq/10317.000001138.fastq.gz
10317.000001140	ERS914777	ftp.sra.ebi.ac.uk/vol1/ERA524/ERA524627/fastq/10317.000001140.fastq.gz
10317.000001141	ERS914778	ftp.sra.ebi.ac.uk/vol1/ERA524/ERA524627/fastq/10317.000001141.fastq.gz
10317.000001142	ERS914779	ftp.sra.ebi.ac.uk/vol1/ERA524/ERA524627/fastq/10317.000001142.fastq.gz
10317.000001150	ERS914780	ftp.sra.ebi.ac.uk/vol1/ERA524/ERA524627/fastq/10317.000001150.fastq.gz
10317.000001151	ERS914781	ftp.sra.ebi.ac.uk/vol1/ERA524/ERA524627/fastq/10317.000001151.fastq.gz
10317.000001152	ERS914782	ftp.sra.ebi.ac.uk/vol1/ERA524/ERA524627/fastq/10317.000001152.fastq.gz
10317.000001154	ERS914783	ftp.sra.ebi.ac.uk/vol1/ERA524/ERA524627/fastq/10317.000001154.fastq.gz
10317.000001155	ERS914784	ftp.sra.ebi.ac.uk/vol1/ERA524/ERA524627/fastq/10317.000001155.fastq.gz
10317.000001170	ERS914785	ftp.sra.ebi.ac.uk/vol1/ERA524/ERA524627/fastq/10317.000001170.fastq.gz
10317.000001171	ERS914786	ftp.sra.ebi.ac.uk/vol1/ERA524/ERA524627/fastq/10317.000001171.fastq.gz
10317.000001173	ERS914787	ftp.sra.ebi.ac.uk/vol1/ERA524/ERA524627/fastq/10317.000001173.fastq.gz
10317.000001174	ERS914788	ftp.sra.ebi.ac.uk/vol1/ERA524/ERA524627/fastq/10317.000001174.fastq.gz
10317.000001180	ERS914789	ftp.sra.ebi.ac.uk/vol1/ERA524/ERA524627/fastq/10317.000001180.fastq.gz
10317.000001186	ERS914790	ftp.sra.ebi.ac.uk/vol1/ERA524/ERA524627/fastq/10317.000001186.fastq.gz
10317.000001189	ERS914791	ftp.sra.ebi.ac.uk/vol1/ERA524/ERA524627/fastq/10317.000001189.fastq.gz
10317.000001192	ERS914792	ftp.sra.ebi.ac.uk/vol1/ERA524/ERA524627/fastq/10317.000001192.fastq.gz
10317.000001194	ERS914793	ftp.sra.ebi.ac.uk/vol1/ERA524/ERA524627/fastq/10317.000001194.fastq.gz
10317.000001196	ERS914794	ftp.sra.ebi.ac.uk/vol1/ERA524/ERA524627/fastq/10317.000001196.fastq.gz
10317.000001214	ERS914795	ftp.sra.ebi.ac.uk/vol1/ERA524/ERA524627/fastq/10317.000001214.fastq.gz
10317.000001216	ERS914796	ftp.sra.ebi.ac.uk/vol1/ERA524/ERA524627/fastq/10317.000001216.fastq.gz
10317.000001218	ERS914797	ftp.sra.ebi.ac.uk/vol1/ERA524/ERA524627/fastq/10317.000001218.fastq.gz
10317.000001221	ERS914798	ftp.sra.ebi.ac.uk/vol1/ERA524/ERA524627/fastq/10317.000001221.fastq.gz
10317.000001225	ERS914799	ftp.sra.ebi.ac.uk/vol1/ERA524/ERA524627/fastq/10317.000001225.fastq.gz
10317.000001228	ERS914800	ftp.sra.ebi.ac.uk/vol1/ERA524/ERA524627/fastq/10317.000001228.fastq.gz
10317.000001231	ERS914801	ftp.sra.ebi.ac.uk/vol1/ERA524/ERA524627/fastq/10317.000001231.fastq.gz
10317.000001246	ERS914802	ftp.sra.ebi.ac.uk/vol1/ERA524/ERA524627/fastq/10317.000001246.fastq.gz
10317.000001248	ERS914803	ftp.sra.ebi.ac.uk/vol1/ERA524/ERA524627/fastq/10317.000001248.fastq.gz
10317.000001256	ERS914804	ftp.sra.ebi.ac.uk/vol1/ERA524/ERA524627/fastq/10317.000001256.fastq.gz
10317.000001265	ERS914805	ftp.sra.ebi.ac.uk/vol1/ERA524/ERA524627/fastq/10317.000001265.fastq.gz
10317.000001269	ERS914806	ftp.sra.ebi.ac.uk/vol1/ERA524/ERA524627/fastq/10317.000001269.fastq.gz
10317.000001270	ERS914807	ftp.sra.ebi.ac.uk/vol1/ERA524/ERA524627/fastq/10317.000001270.fastq.gz
10317.000001272	ERS914808	ftp.sra.ebi.ac.uk/vol1/ERA524/ERA524627/fastq/10317.000001272.fastq.gz
10317.000001275	ERS914809	ftp.sra.ebi.ac.uk/vol1/ERA524/ERA524627/fastq/10317.000001275.fastq.gz
10317.000001278	ERS914810	ftp.sra.ebi.ac.uk/vol1/ERA524/ERA524627/fastq/10317.000001278.fastq.gz
10317.000001282	ERS914811	ftp.sra.ebi.ac.uk/vol1/ERA524/ERA524627/fastq/10317.000001282.fastq.gz
10317.000001284	ERS914812	ftp.sra.ebi.ac.uk/vol1/ERA524/ERA524627/fastq/10317.000001284.fastq.gz
10317.000001285	ERS914813	ftp.sra.ebi.ac.uk/vol1/ERA524/ERA524627/fastq/10317.000001285.fastq.gz
10317.000001288	ERS914814	ftp.sra.ebi.ac.uk/vol1/ERA524/ERA524627/fastq/10317.000001288.fastq.gz
10317.000001291	ERS914815	ftp.sra.ebi.ac.uk/vol1/ERA524/ERA524627/fastq/10317.000001291.fastq.gz
10317.000001294	ERS914816	ftp.sra.ebi.ac.uk/vol1/ERA524/ERA524627/fastq/10317.000001294.fastq.gz
10317.000001299	ERS914817	ftp.sra.ebi.ac.uk/vol1/ERA524/ERA524627/fastq/10317.000001299.fastq.gz
10317.000001301	ERS914818	ftp.sra.ebi.ac.uk/vol1/ERA524/ERA524627/fastq/10317.000001301.fastq.gz
10317.000001303	ERS914819	ftp.sra.ebi.ac.uk/vol1/ERA524/ERA524627/fastq/10317.000001303.fastq.gz
10317.000001305	ERS914820	ftp.sra.ebi.ac.uk/vol1/ERA524/ERA524627/fastq/10317.000001305.fastq.gz
10317.000001307	ERS914821	ftp.sra.ebi.ac.uk/vol1/ERA524/ERA524627/fastq/10317.000001307.fastq.gz
10317.000001311	ERS914822	ftp.sra.ebi.ac.uk/vol1/ERA524/ERA524627/fastq/10317.000001311.fastq.gz
10317.000001312	ERS914823	ftp.sra.ebi.ac.uk/vol1/ERA524/ERA524627/fastq/10317.000001312.fastq.gz
10317.000001315	ERS914824	ftp.sra.ebi.ac.uk/vol1/ERA524/ERA524627/fastq/10317.000001315.fastq.gz
10317.000001317	ERS914825	ftp.sra.ebi.ac.uk/vol1/ERA524/ERA524627/fastq/10317.000001317.fastq.gz
10317.000001322	ERS914826	ftp.sra.ebi.ac.uk/vol1/ERA524/ERA524627/fastq/10317.000001322.fastq.gz
10317.000001333	ERS914827	ftp.sra.ebi.ac.uk/vol1/ERA524/ERA524627/fastq/10317.000001333.fastq.gz
10317.000001336	ERS914828	ftp.sra.ebi.ac.uk/vol1/ERA524/ERA524627/fastq/10317.000001336.fastq.gz
10317.000001344	ERS914829	ftp.sra.ebi.ac.uk/vol1/ERA524/ERA524627/fastq/10317.000001344.fastq.gz
10317.000001350	ERS914830	ftp.sra.ebi.ac.uk/vol1/ERA524/ERA524627/fastq/10317.000001350.fastq.gz
10317.000001353	ERS914831	ftp.sra.ebi.ac.uk/vol1/ERA524/ERA524627/fastq/10317.000001353.fastq.gz
10317.000001354	ERS914832	ftp.sra.ebi.ac.uk/vol1/ERA524/ERA524627/fastq/10317.000001354.fastq.gz
10317.000001362	ERS914833	ftp.sra.ebi.ac.uk/vol1/ERA524/ERA524627/fastq/10317.000001362.fastq.gz
10317.000001363	ERS914834	ftp.sra.ebi.ac.uk/vol1/ERA524/ERA524627/fastq/10317.000001363.fastq.gz
10317.000001364	ERS914835	ftp.sra.ebi.ac.uk/vol1/ERA524/ERA524627/fastq/10317.000001364.fastq.gz
10317.000001367	ERS914836	ftp.sra.ebi.ac.uk/vol1/ERA524/ERA524627/fastq/10317.000001367.fastq.gz
10317.000001375	ERS914837	ftp.sra.ebi.ac.uk/vol1/ERA524/ERA524627/fastq/10317.000001375.fastq.gz
10317.000001377	ERS914838	ftp.sra.ebi.ac.uk/vol1/ERA524/ERA524627/fastq/10317.000001377.fastq.gz
10317.000001380	ERS914839	ftp.sra.ebi.ac.uk/vol1/ERA524/ERA524627/fastq/10317.000001380.fastq.gz
10317.000001386	ERS914840	ftp.sra.ebi.ac.uk/vol1/ERA524/ERA524627/fastq/10317.000001386.fastq.gz
10317.000001397	ERS914841	ftp.sra.ebi.ac.uk/vol1/ERA524/ERA524627/fastq/10317.000001397.fastq.gz
10317.000001398	ERS914842	ftp.sra.ebi.ac.uk/vol1/ERA524/ERA524627/fastq/10317.000001398.fastq.gz
10317.000001399	ERS914843	ftp.sra.ebi.ac.uk/vol1/ERA524/ERA524627/fastq/10317.000001399.fastq.gz
10317.000001404	ERS914844	ftp.sra.ebi.ac.uk/vol1/ERA524/ERA524627/fastq/10317.000001404.fastq.gz
10317.000001405	ERS914845	ftp.sra.ebi.ac.uk/vol1/ERA524/ERA524627/fastq/10317.000001405.fastq.gz
10317.000001411	ERS914846	ftp.sra.ebi.ac.uk/vol1/ERA524/ERA524627/fastq/10317.000001411.fastq.gz
10317.000001417	ERS914847	ftp.sra.ebi.ac.uk/vol1/ERA524/ERA524627/fastq/10317.000001417.fastq.gz
10317.000001419	ERS914848	ftp.sra.ebi.ac.uk/vol1/ERA524/ERA524627/fastq/10317.000001419.fastq.gz
10317.000001422	ERS914849	ftp.sra.ebi.ac.uk/vol1/ERA524/ERA524627/fastq/10317.000001422.fastq.gz
10317.000001427	ERS914850	ftp.sra.ebi.ac.uk/vol1/ERA524/ERA524627/fastq/10317.000001427.fastq.gz
10317.000001432	ERS914851	ftp.sra.ebi.ac.uk/vol1/ERA524/ERA524627/fastq/10317.000001432.fastq.gz
10317.000001435	ERS914852	ftp.sra.ebi.ac.uk/vol1/ERA524/ERA524627/fastq/10317.000001435.fastq.gz
10317.000001436	ERS914853	ftp.sra.ebi.ac.uk/vol1/ERA524/ERA524627/fastq/10317.000001436.fastq.gz
10317.000001446	ERS914854	ftp.sra.ebi.ac.uk/vol1/ERA524/ERA524627/fastq/10317.000001446.fastq.gz
10317.000001449	ERS914855	ftp.sra.ebi.ac.uk/vol1/ERA524/ERA524627/fastq/10317.000001449.fastq.gz
10317.000001451	ERS914856	ftp.sra.ebi.ac.uk/vol1/ERA524/ERA524627/fastq/10317.000001451.fastq.gz
10317.000001482	ERS914857	ftp.sra.ebi.ac.uk/vol1/ERA524/ERA524627/fastq/10317.000001482.fastq.gz
10317.000001487	ERS914858	ftp.sra.ebi.ac.uk/vol1/ERA524/ERA524627/fastq/10317.000001487.fastq.gz
10317.000001488	ERS914859	ftp.sra.ebi.ac.uk/vol1/ERA524/ERA524627/fastq/10317.000001488.fastq.gz
10317.000001504	ERS914860	ftp.sra.ebi.ac.uk/vol1/ERA524/ERA524627/fastq/10317.000001504.fastq.gz
10317.000001516	ERS914861	ftp.sra.ebi.ac.uk/vol1/ERA524/ERA524627/fastq/10317.000001516.fastq.gz
10317.000001519	ERS914862	ftp.sra.ebi.ac.uk/vol1/ERA524/ERA524627/fastq/10317.000001519.fastq.gz
10317.000001521	ERS914863	ftp.sra.ebi.ac.uk/vol1/ERA524/ERA524627/fastq/10317.000001521.fastq.gz
10317.000001528	ERS914864	ftp.sra.ebi.ac.uk/vol1/ERA524/ERA524627/fastq/10317.000001528.fastq.gz
10317.000001530	ERS914865	ftp.sra.ebi.ac.uk/vol1/ERA524/ERA524627/fastq/10317.000001530.fastq.gz
10317.000001531	ERS914866	ftp.sra.ebi.ac.uk/vol1/ERA524/ERA524627/fastq/10317.000001531.fastq.gz
10317.000001538	ERS914867	ftp.sra.ebi.ac.uk/vol1/ERA524/ERA524627/fastq/10317.000001538.fastq.gz
10317.000001540	ERS914868	ftp.sra.ebi.ac.uk/vol1/ERA524/ERA524627/fastq/10317.000001540.fastq.gz
10317.000001541	ERS914869	ftp.sra.ebi.ac.uk/vol1/ERA524/ERA524627/fastq/10317.000001541.fastq.gz
10317.000001543	ERS914870	ftp.sra.ebi.ac.uk/vol1/ERA524/ERA524627/fastq/10317.000001543.fastq.gz
10317.000001545	ERS914871	ftp.sra.ebi.ac.uk/vol1/ERA524/ERA524627/fastq/10317.000001545.fastq.gz
10317.000001548	ERS914872	ftp.sra.ebi.ac.uk/vol1/ERA524/ERA524627/fastq/10317.000001548.fastq.gz
10317.000001549	ERS914873	ftp.sra.ebi.ac.uk/vol1/ERA524/ERA524627/fastq/10317.000001549.fastq.gz
10317.000001551	ERS914874	ftp.sra.ebi.ac.uk/vol1/ERA524/ERA524627/fastq/10317.000001551.fastq.gz
10317.000001552	ERS914875	ftp.sra.ebi.ac.uk/vol1/ERA524/ERA524627/fastq/10317.000001552.fastq.gz
10317.000001555	ERS914876	ftp.sra.ebi.ac.uk/vol1/ERA524/ERA524627/fastq/10317.000001555.fastq.gz
10317.000001556	ERS914877	ftp.sra.ebi.ac.uk/vol1/ERA524/ERA524627/fastq/10317.000001556.fastq.gz
10317.000001559	ERS914878	ftp.sra.ebi.ac.uk/vol1/ERA524/ERA524627/fastq/10317.000001559.fastq.gz
10317.000001573	ERS914879	ftp.sra.ebi.ac.uk/vol1/ERA524/ERA524627/fastq/10317.000001573.fastq.gz
10317.000001574	ERS914880	ftp.sra.ebi.ac.uk/vol1/ERA524/ERA524627/fastq/10317.000001574.fastq.gz
10317.000001575	ERS914881	ftp.sra.ebi.ac.uk/vol1/ERA524/ERA524627/fastq/10317.000001575.fastq.gz
10317.000001576	ERS914882	ftp.sra.ebi.ac.uk/vol1/ERA524/ERA524627/fastq/10317.000001576.fastq.gz
10317.000001583	ERS914883	ftp.sra.ebi.ac.uk/vol1/ERA524/ERA524627/fastq/10317.000001583.fastq.gz
10317.000001585	ERS914884	ftp.sra.ebi.ac.uk/vol1/ERA524/ERA524627/fastq/10317.000001585.fastq.gz
10317.000001587	ERS914885	ftp.sra.ebi.ac.uk/vol1/ERA524/ERA524627/fastq/10317.000001587.fastq.gz
10317.000001589	ERS914886	ftp.sra.ebi.ac.uk/vol1/ERA524/ERA524627/fastq/10317.000001589.fastq.gz
10317.000001593	ERS914887	ftp.sra.ebi.ac.uk/vol1/ERA524/ERA524627/fastq/10317.000001593.fastq.gz
10317.000001595	ERS914888	ftp.sra.ebi.ac.uk/vol1/ERA524/ERA524627/fastq/10317.000001595.fastq.gz
10317.000001597	ERS914889	ftp.sra.ebi.ac.uk/vol1/ERA524/ERA524627/fastq/10317.000001597.fastq.gz
10317.000001611	ERS914890	ftp.sra.ebi.ac.uk/vol1/ERA524/ERA524627/fastq/10317.000001611.fastq.gz
10317.000001615	ERS914891	ftp.sra.ebi.ac.uk/vol1/ERA524/ERA524627/fastq/10317.000001615.fastq.gz
10317.000001621	ERS914892	ftp.sra.ebi.ac.uk/vol1/ERA524/ERA524627/fastq/10317.000001621.fastq.gz
10317.000001622	ERS914893	ftp.sra.ebi.ac.uk/vol1/ERA524/ERA524627/fastq/10317.000001622.fastq.gz
10317.000001626	ERS914894	ftp.sra.ebi.ac.uk/vol1/ERA524/ERA524627/fastq/10317.000001626.fastq.gz
10317.000001630	ERS914895	ftp.sra.ebi.ac.uk/vol1/ERA524/ERA524627/fastq/10317.000001630.fastq.gz
10317.000001632	ERS914896	ftp.sra.ebi.ac.uk/vol1/ERA524/ERA524627/fastq/10317.000001632.fastq.gz
10317.000001645	ERS914897	ftp.sra.ebi.ac.uk/vol1/ERA524/ERA524627/fastq/10317.000001645.fastq.gz
10317.000001646	ERS914898	ftp.sra.ebi.ac.uk/vol1/ERA524/ERA524627/fastq/10317.000001646.fastq.gz
10317.000001649	ERS914899	ftp.sra.ebi.ac.uk/vol1/ERA524/ERA524627/fastq/10317.000001649.fastq.gz
10317.000001650	ERS914900	ftp.sra.ebi.ac.uk/vol1/ERA524/ERA524627/fastq/10317.000001650.fastq.gz
10317.000001651	ERS914901	ftp.sra.ebi.ac.uk/vol1/ERA524/ERA524627/fastq/10317.000001651.fastq.gz
10317.000001652	ERS914902	ftp.sra.ebi.ac.uk/vol1/ERA524/ERA524627/fastq/10317.000001652.fastq.gz
10317.000001654	ERS914903	ftp.sra.ebi.ac.uk/vol1/ERA524/ERA524627/fastq/10317.000001654.fastq.gz
10317.000001658	ERS914904	ftp.sra.ebi.ac.uk/vol1/ERA524/ERA524627/fastq/10317.000001658.fastq.gz
10317.000001659	ERS914905	ftp.sra.ebi.ac.uk/vol1/ERA524/ERA524627/fastq/10317.000001659.fastq.gz
10317.000001660	ERS914906	ftp.sra.ebi.ac.uk/vol1/ERA524/ERA524627/fastq/10317.000001660.fastq.gz
10317.000001661	ERS914907	ftp.sra.ebi.ac.uk/vol1/ERA524/ERA524627/fastq/10317.000001661.fastq.gz
10317.000001662	ERS914908	ftp.sra.ebi.ac.uk/vol1/ERA524/ERA524627/fastq/10317.000001662.fastq.gz
10317.000001669	ERS914909	ftp.sra.ebi.ac.uk/vol1/ERA524/ERA524627/fastq/10317.000001669.fastq.gz
10317.000001678	ERS914910	ftp.sra.ebi.ac.uk/vol1/ERA524/ERA524627/fastq/10317.000001678.fastq.gz
10317.000001685	ERS914911	ftp.sra.ebi.ac.uk/vol1/ERA524/ERA524627/fastq/10317.000001685.fastq.gz
10317.000001694	ERS914912	ftp.sra.ebi.ac.uk/vol1/ERA524/ERA524627/fastq/10317.000001694.fastq.gz
10317.000001704	ERS914913	ftp.sra.ebi.ac.uk/vol1/ERA524/ERA524627/fastq/10317.000001704.fastq.gz
10317.000001705	ERS914914	ftp.sra.ebi.ac.uk/vol1/ERA524/ERA524627/fastq/10317.000001705.fastq.gz
10317.000001711	ERS914915	ftp.sra.ebi.ac.uk/vol1/ERA524/ERA524627/fastq/10317.000001711.fastq.gz
10317.000001713	ERS914916	ftp.sra.ebi.ac.uk/vol1/ERA524/ERA524627/fastq/10317.000001713.fastq.gz
10317.000001714	ERS914917	ftp.sra.ebi.ac.uk/vol1/ERA524/ERA524627/fastq/10317.000001714.fastq.gz
10317.000001726	ERS914918	ftp.sra.ebi.ac.uk/vol1/ERA524/ERA524627/fastq/10317.000001726.fastq.gz
10317.000001731	ERS914919	ftp.sra.ebi.ac.uk/vol1/ERA524/ERA524627/fastq/10317.000001731.fastq.gz
10317.000001735	ERS914920	ftp.sra.ebi.ac.uk/vol1/ERA524/ERA524627/fastq/10317.000001735.fastq.gz
10317.000001745	ERS914921	ftp.sra.ebi.ac.uk/vol1/ERA524/ERA524627/fastq/10317.000001745.fastq.gz
10317.000001747	ERS914922	ftp.sra.ebi.ac.uk/vol1/ERA524/ERA524627/fastq/10317.000001747.fastq.gz
10317.000001749	ERS914923	ftp.sra.ebi.ac.uk/vol1/ERA524/ERA524627/fastq/10317.000001749.fastq.gz
10317.000001751	ERS914924	ftp.sra.ebi.ac.uk/vol1/ERA524/ERA524627/fastq/10317.000001751.fastq.gz
10317.000001755	ERS914925	ftp.sra.ebi.ac.uk/vol1/ERA524/ERA524627/fastq/10317.000001755.fastq.gz
10317.000001756	ERS914926	ftp.sra.ebi.ac.uk/vol1/ERA524/ERA524627/fastq/10317.000001756.fastq.gz
10317.000001762	ERS914927	ftp.sra.ebi.ac.uk/vol1/ERA524/ERA524627/fastq/10317.000001762.fastq.gz
10317.000001763	ERS914928	ftp.sra.ebi.ac.uk/vol1/ERA524/ERA524627/fastq/10317.000001763.fastq.gz
10317.000001764	ERS914929	ftp.sra.ebi.ac.uk/vol1/ERA524/ERA524627/fastq/10317.000001764.fastq.gz
10317.000001766	ERS914930	ftp.sra.ebi.ac.uk/vol1/ERA524/ERA524627/fastq/10317.000001766.fastq.gz
10317.000001769	ERS914931	ftp.sra.ebi.ac.uk/vol1/ERA524/ERA524627/fastq/10317.000001769.fastq.gz
10317.000001770	ERS914932	ftp.sra.ebi.ac.uk/vol1/ERA524/ERA524627/fastq/10317.000001770.fastq.gz
10317.000001772	ERS914933	ftp.sra.ebi.ac.uk/vol1/ERA524/ERA524627/fastq/10317.000001772.fastq.gz
10317.000001786	ERS914934	ftp.sra.ebi.ac.uk/vol1/ERA524/ERA524627/fastq/10317.000001786.fastq.gz
10317.000001793	ERS914935	ftp.sra.ebi.ac.uk/vol1/ERA524/ERA524627/fastq/10317.000001793.fastq.gz
10317.000001794	ERS914936	ftp.sra.ebi.ac.uk/vol1/ERA524/ERA524627/fastq/10317.000001794.fastq.gz
10317.000001795	ERS914937	ftp.sra.ebi.ac.uk/vol1/ERA524/ERA524627/fastq/10317.000001795.fastq.gz
10317.000001797	ERS914938	ftp.sra.ebi.ac.uk/vol1/ERA524/ERA524627/fastq/10317.000001797.fastq.gz
10317.000001798	ERS914939	ftp.sra.ebi.ac.uk/vol1/ERA524/ERA524627/fastq/10317.000001798.fastq.gz
10317.000001801	ERS914940	ftp.sra.ebi.ac.uk/vol1/ERA524/ERA524627/fastq/10317.000001801.fastq.gz
10317.000001802	ERS914941	ftp.sra.ebi.ac.uk/vol1/ERA524/ERA524627/fastq/10317.000001802.fastq.gz
10317.000001804	ERS914942	ftp.sra.ebi.ac.uk/vol1/ERA524/ERA524627/fastq/10317.000001804.fastq.gz
10317.000001808	ERS914943	ftp.sra.ebi.ac.uk/vol1/ERA524/ERA524627/fastq/10317.000001808.fastq.gz
10317.000001812	ERS914944	ftp.sra.ebi.ac.uk/vol1/ERA524/ERA524627/fastq/10317.000001812.fastq.gz
10317.000001826	ERS914945	ftp.sra.ebi.ac.uk/vol1/ERA524/ERA524627/fastq/10317.000001826.fastq.gz
10317.000001830	ERS914946	ftp.sra.ebi.ac.uk/vol1/ERA524/ERA524627/fastq/10317.000001830.fastq.gz
10317.000001832	ERS914947	ftp.sra.ebi.ac.uk/vol1/ERA524/ERA524627/fastq/10317.000001832.fastq.gz
10317.000001835	ERS914948	ftp.sra.ebi.ac.uk/vol1/ERA524/ERA524627/fastq/10317.000001835.fastq.gz
10317.000001837	ERS914949	ftp.sra.ebi.ac.uk/vol1/ERA524/ERA524627/fastq/10317.000001837.fastq.gz
10317.000001842	ERS914950	ftp.sra.ebi.ac.uk/vol1/ERA524/ERA524627/fastq/10317.000001842.fastq.gz
10317.000001852	ERS914951	ftp.sra.ebi.ac.uk/vol1/ERA524/ERA524627/fastq/10317.000001852.fastq.gz
10317.000001854	ERS914952	ftp.sra.ebi.ac.uk/vol1/ERA524/ERA524627/fastq/10317.000001854.fastq.gz
10317.000001860	ERS914953	ftp.sra.ebi.ac.uk/vol1/ERA524/ERA524627/fastq/10317.000001860.fastq.gz
10317.000001866	ERS914954	ftp.sra.ebi.ac.uk/vol1/ERA524/ERA524627/fastq/10317.000001866.fastq.gz
10317.000001870	ERS914955	ftp.sra.ebi.ac.uk/vol1/ERA524/ERA524627/fastq/10317.000001870.fastq.gz
10317.000001874	ERS914956	ftp.sra.ebi.ac.uk/vol1/ERA524/ERA524627/fastq/10317.000001874.fastq.gz
10317.000001878	ERS914957	ftp.sra.ebi.ac.uk/vol1/ERA524/ERA524627/fastq/10317.000001878.fastq.gz
10317.000001884	ERS914958	ftp.sra.ebi.ac.uk/vol1/ERA524/ERA524627/fastq/10317.000001884.fastq.gz
10317.000001886	ERS914959	ftp.sra.ebi.ac.uk/vol1/ERA524/ERA524627/fastq/10317.000001886.fastq.gz
10317.000001888	ERS914960	ftp.sra.ebi.ac.uk/vol1/ERA524/ERA524627/fastq/10317.000001888.fastq.gz
10317.000001916	ERS914961	ftp.sra.ebi.ac.uk/vol1/ERA524/ERA524627/fastq/10317.000001916.fastq.gz
10317.000001923	ERS914962	ftp.sra.ebi.ac.uk/vol1/ERA524/ERA524627/fastq/10317.000001923.fastq.gz
10317.000001947	ERS914963	ftp.sra.ebi.ac.uk/vol1/ERA524/ERA524627/fastq/10317.000001947.fastq.gz
10317.000001948	ERS914964	ftp.sra.ebi.ac.uk/vol1/ERA524/ERA524627/fastq/10317.000001948.fastq.gz
10317.000001955	ERS914965	ftp.sra.ebi.ac.uk/vol1/ERA524/ERA524627/fastq/10317.000001955.fastq.gz
10317.000001961	ERS914966	ftp.sra.ebi.ac.uk/vol1/ERA524/ERA524627/fastq/10317.000001961.fastq.gz
10317.000001962	ERS914967	ftp.sra.ebi.ac.uk/vol1/ERA524/ERA524627/fastq/10317.000001962.fastq.gz
10317.000001969	ERS914968	ftp.sra.ebi.ac.uk/vol1/ERA524/ERA524627/fastq/10317.000001969.fastq.gz
10317.000001978	ERS914969	ftp.sra.ebi.ac.uk/vol1/ERA524/ERA524627/fastq/10317.000001978.fastq.gz
10317.000001979	ERS914970	ftp.sra.ebi.ac.uk/vol1/ERA524/ERA524627/fastq/10317.000001979.fastq.gz
10317.000001980	ERS914971	ftp.sra.ebi.ac.uk/vol1/ERA524/ERA524627/fastq/10317.000001980.fastq.gz
10317.000001985	ERS914972	ftp.sra.ebi.ac.uk/vol1/ERA524/ERA524627/fastq/10317.000001985.fastq.gz
10317.000001987	ERS914973	ftp.sra.ebi.ac.uk/vol1/ERA524/ERA524627/fastq/10317.000001987.fastq.gz
10317.000001988	ERS914974	ftp.sra.ebi.ac.uk/vol1/ERA524/ERA524627/fastq/10317.000001988.fastq.gz
10317.000002035	ERS914975	ftp.sra.ebi.ac.uk/vol1/ERA524/ERA524627/fastq/10317.000002035.fastq.gz
10317.000002042	ERS914976	ftp.sra.ebi.ac.uk/vol1/ERA524/ERA524627/fastq/10317.000002042.fastq.gz
10317.000002056	ERS914977	ftp.sra.ebi.ac.uk/vol1/ERA524/ERA524627/fastq/10317.000002056.fastq.gz
10317.000002067	ERS914978	ftp.sra.ebi.ac.uk/vol1/ERA524/ERA524627/fastq/10317.000002067.fastq.gz
10317.000002068	ERS914979	ftp.sra.ebi.ac.uk/vol1/ERA524/ERA524627/fastq/10317.000002068.fastq.gz
10317.000002087	ERS914980	ftp.sra.ebi.ac.uk/vol1/ERA524/ERA524627/fastq/10317.000002087.fastq.gz
10317.000002109	ERS914981	ftp.sra.ebi.ac.uk/vol1/ERA524/ERA524627/fastq/10317.000002109.fastq.gz
10317.000002147	ERS914982	ftp.sra.ebi.ac.uk/vol1/ERA524/ERA524627/fastq/10317.000002147.fastq.gz
10317.000002148	ERS914983	ftp.sra.ebi.ac.uk/vol1/ERA524/ERA524627/fastq/10317.000002148.fastq.gz
10317.000002151	ERS914984	ftp.sra.ebi.ac.uk/vol1/ERA524/ERA524627/fastq/10317.000002151.fastq.gz
10317.000002173	ERS914985	ftp.sra.ebi.ac.uk/vol1/ERA524/ERA524627/fastq/10317.000002173.fastq.gz
10317.000002175	ERS914986	ftp.sra.ebi.ac.uk/vol1/ERA524/ERA524627/fastq/10317.000002175.fastq.gz
10317.000002176	ERS914987	ftp.sra.ebi.ac.uk/vol1/ERA524/ERA524627/fastq/10317.000002176.fastq.gz
10317.000002185	ERS914988	ftp.sra.ebi.ac.uk/vol1/ERA524/ERA524627/fastq/10317.000002185.fastq.gz
10317.000002186	ERS914989	ftp.sra.ebi.ac.uk/vol1/ERA524/ERA524627/fastq/10317.000002186.fastq.gz
10317.000002199	ERS914990	ftp.sra.ebi.ac.uk/vol1/ERA524/ERA524627/fastq/10317.000002199.fastq.gz
10317.000002200	ERS914991	ftp.sra.ebi.ac.uk/vol1/ERA524/ERA524627/fastq/10317.000002200.fastq.gz
10317.000002205	ERS914992	ftp.sra.ebi.ac.uk/vol1/ERA524/ERA524627/fastq/10317.000002205.fastq.gz
10317.000002211	ERS914993	ftp.sra.ebi.ac.uk/vol1/ERA524/ERA524627/fastq/10317.000002211.fastq.gz
10317.000002219	ERS914994	ftp.sra.ebi.ac.uk/vol1/ERA524/ERA524627/fastq/10317.000002219.fastq.gz
10317.000002220	ERS914995	ftp.sra.ebi.ac.uk/vol1/ERA524/ERA524627/fastq/10317.000002220.fastq.gz
10317.000002229	ERS914996	ftp.sra.ebi.ac.uk/vol1/ERA524/ERA524627/fastq/10317.000002229.fastq.gz
10317.000002230	ERS914997	ftp.sra.ebi.ac.uk/vol1/ERA524/ERA524627/fastq/10317.000002230.fastq.gz
10317.000002237	ERS914998	ftp.sra.ebi.ac.uk/vol1/ERA524/ERA524627/fastq/10317.000002237.fastq.gz
10317.000002243	ERS914999	ftp.sra.ebi.ac.uk/vol1/ERA524/ERA524627/fastq/10317.000002243.fastq.gz
10317.000002244	ERS915000	ftp.sra.ebi.ac.uk/vol1/ERA524/ERA524627/fastq/10317.000002244.fastq.gz
10317.000002261	ERS915001	ftp.sra.ebi.ac.uk/vol1/ERA524/ERA524627/fastq/10317.000002261.fastq.gz
10317.000002262	ERS915002	ftp.sra.ebi.ac.uk/vol1/ERA524/ERA524627/fastq/10317.000002262.fastq.gz
10317.000002273	ERS915003	ftp.sra.ebi.ac.uk/vol1/ERA524/ERA524627/fastq/10317.000002273.fastq.gz
10317.000002274	ERS915004	ftp.sra.ebi.ac.uk/vol1/ERA524/ERA524627/fastq/10317.000002274.fastq.gz
10317.000002295	ERS915005	ftp.sra.ebi.ac.uk/vol1/ERA524/ERA524627/fastq/10317.000002295.fastq.gz
10317.000002304	ERS915006	ftp.sra.ebi.ac.uk/vol1/ERA524/ERA524627/fastq/10317.000002304.fastq.gz
10317.000002310	ERS915007	ftp.sra.ebi.ac.uk/vol1/ERA524/ERA524627/fastq/10317.000002310.fastq.gz
10317.000002315	ERS915008	ftp.sra.ebi.ac.uk/vol1/ERA524/ERA524627/fastq/10317.000002315.fastq.gz
10317.000002319	ERS915009	ftp.sra.ebi.ac.uk/vol1/ERA524/ERA524627/fastq/10317.000002319.fastq.gz
10317.000002321	ERS915010	ftp.sra.ebi.ac.uk/vol1/ERA524/ERA524627/fastq/10317.000002321.fastq.gz
10317.000002322	ERS915011	ftp.sra.ebi.ac.uk/vol1/ERA524/ERA524627/fastq/10317.000002322.fastq.gz
10317.000002329	ERS915012	ftp.sra.ebi.ac.uk/vol1/ERA524/ERA524627/fastq/10317.000002329.fastq.gz
10317.000002330	ERS915013	ftp.sra.ebi.ac.uk/vol1/ERA524/ERA524627/fastq/10317.000002330.fastq.gz
10317.000002331	ERS915014	ftp.sra.ebi.ac.uk/vol1/ERA524/ERA524627/fastq/10317.000002331.fastq.gz
10317.000002349	ERS915015	ftp.sra.ebi.ac.uk/vol1/ERA524/ERA524627/fastq/10317.000002349.fastq.gz
10317.000002350	ERS915016	ftp.sra.ebi.ac.uk/vol1/ERA524/ERA524627/fastq/10317.000002350.fastq.gz
10317.000002359	ERS915017	ftp.sra.ebi.ac.uk/vol1/ERA524/ERA524627/fastq/10317.000002359.fastq.gz
10317.000002371	ERS915018	ftp.sra.ebi.ac.uk/vol1/ERA524/ERA524627/fastq/10317.000002371.fastq.gz
10317.000002372	ERS915019	ftp.sra.ebi.ac.uk/vol1/ERA524/ERA524627/fastq/10317.000002372.fastq.gz
10317.000002387	ERS915020	ftp.sra.ebi.ac.uk/vol1/ERA524/ERA524627/fastq/10317.000002387.fastq.gz
10317.000002391	ERS915021	ftp.sra.ebi.ac.uk/vol1/ERA524/ERA524627/fastq/10317.000002391.fastq.gz
10317.000002396	ERS915022	ftp.sra.ebi.ac.uk/vol1/ERA524/ERA524627/fastq/10317.000002396.fastq.gz
10317.000002419	ERS915023	ftp.sra.ebi.ac.uk/vol1/ERA524/ERA524627/fastq/10317.000002419.fastq.gz
10317.000002443	ERS915024	ftp.sra.ebi.ac.uk/vol1/ERA524/ERA524627/fastq/10317.000002443.fastq.gz
10317.000002444	ERS915025	ftp.sra.ebi.ac.uk/vol1/ERA524/ERA524627/fastq/10317.000002444.fastq.gz
10317.000002446	ERS915026	ftp.sra.ebi.ac.uk/vol1/ERA524/ERA524627/fastq/10317.000002446.fastq.gz
10317.000002466	ERS915027	ftp.sra.ebi.ac.uk/vol1/ERA524/ERA524627/fastq/10317.000002466.fastq.gz
10317.000002471	ERS915028	ftp.sra.ebi.ac.uk/vol1/ERA524/ERA524627/fastq/10317.000002471.fastq.gz
10317.000002472	ERS915029	ftp.sra.ebi.ac.uk/vol1/ERA524/ERA524627/fastq/10317.000002472.fastq.gz
10317.000002481	ERS915030	ftp.sra.ebi.ac.uk/vol1/ERA524/ERA524627/fastq/10317.000002481.fastq.gz
10317.000002482	ERS915031	ftp.sra.ebi.ac.uk/vol1/ERA524/ERA524627/fastq/10317.000002482.fastq.gz
10317.000002494	ERS915032	ftp.sra.ebi.ac.uk/vol1/ERA524/ERA524627/fastq/10317.000002494.fastq.gz
10317.000002501	ERS915033	ftp.sra.ebi.ac.uk/vol1/ERA524/ERA524627/fastq/10317.000002501.fastq.gz
10317.000002506	ERS915034	ftp.sra.ebi.ac.uk/vol1/ERA524/ERA524627/fastq/10317.000002506.fastq.gz
10317.000002545	ERS915035	ftp.sra.ebi.ac.uk/vol1/ERA524/ERA524627/fastq/10317.000002545.fastq.gz
10317.000002546	ERS915036	ftp.sra.ebi.ac.uk/vol1/ERA524/ERA524627/fastq/10317.000002546.fastq.gz
10317.000002563	ERS915037	ftp.sra.ebi.ac.uk/vol1/ERA524/ERA524627/fastq/10317.000002563.fastq.gz
10317.000002564	ERS915038	ftp.sra.ebi.ac.uk/vol1/ERA524/ERA524627/fastq/10317.000002564.fastq.gz
10317.000002575	ERS915039	ftp.sra.ebi.ac.uk/vol1/ERA524/ERA524627/fastq/10317.000002575.fastq.gz
10317.000002576	ERS915040	ftp.sra.ebi.ac.uk/vol1/ERA524/ERA524627/fastq/10317.000002576.fastq.gz
10317.000002597	ERS915041	ftp.sra.ebi.ac.uk/vol1/ERA524/ERA524627/fastq/10317.000002597.fastq.gz
10317.000002598	ERS915042	ftp.sra.ebi.ac.uk/vol1/ERA524/ERA524627/fastq/10317.000002598.fastq.gz
10317.000002605	ERS915043	ftp.sra.ebi.ac.uk/vol1/ERA524/ERA524627/fastq/10317.000002605.fastq.gz
10317.000002606	ERS915044	ftp.sra.ebi.ac.uk/vol1/ERA524/ERA524627/fastq/10317.000002606.fastq.gz
10317.000002607	ERS915045	ftp.sra.ebi.ac.uk/vol1/ERA524/ERA524627/fastq/10317.000002607.fastq.gz
10317.000002609	ERS915046	ftp.sra.ebi.ac.uk/vol1/ERA524/ERA524627/fastq/10317.000002609.fastq.gz
10317.000002616	ERS915047	ftp.sra.ebi.ac.uk/vol1/ERA524/ERA524627/fastq/10317.000002616.fastq.gz
10317.000002619	ERS915048	ftp.sra.ebi.ac.uk/vol1/ERA524/ERA524627/fastq/10317.000002619.fastq.gz
10317.000002625	ERS915049	ftp.sra.ebi.ac.uk/vol1/ERA524/ERA524627/fastq/10317.000002625.fastq.gz
10317.000002631	ERS915050	ftp.sra.ebi.ac.uk/vol1/ERA524/ERA524627/fastq/10317.000002631.fastq.gz
10317.000002632	ERS915051	ftp.sra.ebi.ac.uk/vol1/ERA524/ERA524627/fastq/10317.000002632.fastq.gz
10317.000002637	ERS915052	ftp.sra.ebi.ac.uk/vol1/ERA524/ERA524627/fastq/10317.000002637.fastq.gz
10317.000002638	ERS915053	ftp.sra.ebi.ac.uk/vol1/ERA524/ERA524627/fastq/10317.000002638.fastq.gz
10317.000002683	ERS915054	ftp.sra.ebi.ac.uk/vol1/ERA524/ERA524627/fastq/10317.000002683.fastq.gz
10317.000002687	ERS915055	ftp.sra.ebi.ac.uk/vol1/ERA524/ERA524627/fastq/10317.000002687.fastq.gz
10317.000002689	ERS915056	ftp.sra.ebi.ac.uk/vol1/ERA524/ERA524627/fastq/10317.000002689.fastq.gz
10317.000002690	ERS915057	ftp.sra.ebi.ac.uk/vol1/ERA524/ERA524627/fastq/10317.000002690.fastq.gz
10317.000002735	ERS915058	ftp.sra.ebi.ac.uk/vol1/ERA524/ERA524627/fastq/10317.000002735.fastq.gz
10317.000002736	ERS915059	ftp.sra.ebi.ac.uk/vol1/ERA524/ERA524627/fastq/10317.000002736.fastq.gz
10317.000002739	ERS915060	ftp.sra.ebi.ac.uk/vol1/ERA524/ERA524627/fastq/10317.000002739.fastq.gz
10317.000002773	ERS915061	ftp.sra.ebi.ac.uk/vol1/ERA524/ERA524627/fastq/10317.000002773.fastq.gz
10317.000002774	ERS915062	ftp.sra.ebi.ac.uk/vol1/ERA524/ERA524627/fastq/10317.000002774.fastq.gz
10317.000002777	ERS915063	ftp.sra.ebi.ac.uk/vol1/ERA524/ERA524627/fastq/10317.000002777.fastq.gz
10317.000002781	ERS915064	ftp.sra.ebi.ac.uk/vol1/ERA524/ERA524627/fastq/10317.000002781.fastq.gz
10317.000002782	ERS915065	ftp.sra.ebi.ac.uk/vol1/ERA524/ERA524627/fastq/10317.000002782.fastq.gz
10317.000002805	ERS915066	ftp.sra.ebi.ac.uk/vol1/ERA524/ERA524627/fastq/10317.000002805.fastq.gz
10317.000002806	ERS915067	ftp.sra.ebi.ac.uk/vol1/ERA524/ERA524627/fastq/10317.000002806.fastq.gz
10317.000002814	ERS915068	ftp.sra.ebi.ac.uk/vol1/ERA524/ERA524627/fastq/10317.000002814.fastq.gz
10317.000002819	ERS915069	ftp.sra.ebi.ac.uk/vol1/ERA524/ERA524627/fastq/10317.000002819.fastq.gz
10317.000002825	ERS915070	ftp.sra.ebi.ac.uk/vol1/ERA524/ERA524627/fastq/10317.000002825.fastq.gz
10317.000002826	ERS915071	ftp.sra.ebi.ac.uk/vol1/ERA524/ERA524627/fastq/10317.000002826.fastq.gz
10317.000002833	ERS915072	ftp.sra.ebi.ac.uk/vol1/ERA524/ERA524627/fastq/10317.000002833.fastq.gz
10317.000002834	ERS915073	ftp.sra.ebi.ac.uk/vol1/ERA524/ERA524627/fastq/10317.000002834.fastq.gz
10317.000002849	ERS915074	ftp.sra.ebi.ac.uk/vol1/ERA524/ERA524627/fastq/10317.000002849.fastq.gz
10317.000002850	ERS915075	ftp.sra.ebi.ac.uk/vol1/ERA524/ERA524627/fastq/10317.000002850.fastq.gz
10317.000002853	ERS915076	ftp.sra.ebi.ac.uk/vol1/ERA524/ERA524627/fastq/10317.000002853.fastq.gz
10317.000002859	ERS915077	ftp.sra.ebi.ac.uk/vol1/ERA524/ERA524627/fastq/10317.000002859.fastq.gz
10317.000002863	ERS915078	ftp.sra.ebi.ac.uk/vol1/ERA524/ERA524627/fastq/10317.000002863.fastq.gz
10317.000002865	ERS915079	ftp.sra.ebi.ac.uk/vol1/ERA524/ERA524627/fastq/10317.000002865.fastq.gz
10317.000002866	ERS915080	ftp.sra.ebi.ac.uk/vol1/ERA524/ERA524627/fastq/10317.000002866.fastq.gz
10317.000002871	ERS915081	ftp.sra.ebi.ac.uk/vol1/ERA524/ERA524627/fastq/10317.000002871.fastq.gz
10317.000002873	ERS915082	ftp.sra.ebi.ac.uk/vol1/ERA524/ERA524627/fastq/10317.000002873.fastq.gz
10317.000002883	ERS915083	ftp.sra.ebi.ac.uk/vol1/ERA524/ERA524627/fastq/10317.000002883.fastq.gz
10317.000002884	ERS915084	ftp.sra.ebi.ac.uk/vol1/ERA524/ERA524627/fastq/10317.000002884.fastq.gz
10317.000002885	ERS915085	ftp.sra.ebi.ac.uk/vol1/ERA524/ERA524627/fastq/10317.000002885.fastq.gz
10317.000002886	ERS915086	ftp.sra.ebi.ac.uk/vol1/ERA524/ERA524627/fastq/10317.000002886.fastq.gz
10317.000002893	ERS915087	ftp.sra.ebi.ac.uk/vol1/ERA524/ERA524627/fastq/10317.000002893.fastq.gz
10317.000002894	ERS915088	ftp.sra.ebi.ac.uk/vol1/ERA524/ERA524627/fastq/10317.000002894.fastq.gz
10317.000002897	ERS915089	ftp.sra.ebi.ac.uk/vol1/ERA524/ERA524627/fastq/10317.000002897.fastq.gz
10317.000002898	ERS915090	ftp.sra.ebi.ac.uk/vol1/ERA524/ERA524627/fastq/10317.000002898.fastq.gz
10317.000002939	ERS915091	ftp.sra.ebi.ac.uk/vol1/ERA524/ERA524627/fastq/10317.000002939.fastq.gz
10317.000002943	ERS915092	ftp.sra.ebi.ac.uk/vol1/ERA524/ERA524627/fastq/10317.000002943.fastq.gz
10317.000002944	ERS915093	ftp.sra.ebi.ac.uk/vol1/ERA524/ERA524627/fastq/10317.000002944.fastq.gz
10317.000002951	ERS915094	ftp.sra.ebi.ac.uk/vol1/ERA524/ERA524627/fastq/10317.000002951.fastq.gz
10317.000002952	ERS915095	ftp.sra.ebi.ac.uk/vol1/ERA524/ERA524627/fastq/10317.000002952.fastq.gz
10317.000003028	ERS915096	ftp.sra.ebi.ac.uk/vol1/ERA524/ERA524627/fastq/10317.000003028.fastq.gz
10317.000003032	ERS915097	ftp.sra.ebi.ac.uk/vol1/ERA524/ERA524627/fastq/10317.000003032.fastq.gz
10317.000003047	ERS915098	ftp.sra.ebi.ac.uk/vol1/ERA524/ERA524627/fastq/10317.000003047.fastq.gz
10317.000003048	ERS915099	ftp.sra.ebi.ac.uk/vol1/ERA524/ERA524627/fastq/10317.000003048.fastq.gz
10317.000003058	ERS915100	ftp.sra.ebi.ac.uk/vol1/ERA524/ERA524627/fastq/10317.000003058.fastq.gz
10317.000003059	ERS915101	ftp.sra.ebi.ac.uk/vol1/ERA524/ERA524627/fastq/10317.000003059.fastq.gz
10317.000003060	ERS915102	ftp.sra.ebi.ac.uk/vol1/ERA524/ERA524627/fastq/10317.000003060.fastq.gz
10317.000003091	ERS915103	ftp.sra.ebi.ac.uk/vol1/ERA524/ERA524627/fastq/10317.000003091.fastq.gz
10317.000003092	ERS915104	ftp.sra.ebi.ac.uk/vol1/ERA524/ERA524627/fastq/10317.000003092.fastq.gz
10317.000003093	ERS915105	ftp.sra.ebi.ac.uk/vol1/ERA524/ERA524627/fastq/10317.000003093.fastq.gz
10317.000003103	ERS915106	ftp.sra.ebi.ac.uk/vol1/ERA524/ERA524627/fastq/10317.000003103.fastq.gz
10317.000003120	ERS915107	ftp.sra.ebi.ac.uk/vol1/ERA524/ERA524627/fastq/10317.000003120.fastq.gz
10317.000003154	ERS915108	ftp.sra.ebi.ac.uk/vol1/ERA524/ERA524627/fastq/10317.000003154.fastq.gz
10317.000003155	ERS915109	ftp.sra.ebi.ac.uk/vol1/ERA524/ERA524627/fastq/10317.000003155.fastq.gz
10317.000003199	ERS915110	ftp.sra.ebi.ac.uk/vol1/ERA524/ERA524627/fastq/10317.000003199.fastq.gz
10317.000003200	ERS915111	ftp.sra.ebi.ac.uk/vol1/ERA524/ERA524627/fastq/10317.000003200.fastq.gz
10317.000003201	ERS915112	ftp.sra.ebi.ac.uk/vol1/ERA524/ERA524627/fastq/10317.000003201.fastq.gz
10317.000003214	ERS915113	ftp.sra.ebi.ac.uk/vol1/ERA524/ERA524627/fastq/10317.000003214.fastq.gz
10317.000003216	ERS915114	ftp.sra.ebi.ac.uk/vol1/ERA524/ERA524627/fastq/10317.000003216.fastq.gz
10317.000003225	ERS915115	ftp.sra.ebi.ac.uk/vol1/ERA524/ERA524627/fastq/10317.000003225.fastq.gz
10317.000003280	ERS915116	ftp.sra.ebi.ac.uk/vol1/ERA524/ERA524627/fastq/10317.000003280.fastq.gz
10317.000003281	ERS915117	ftp.sra.ebi.ac.uk/vol1/ERA524/ERA524627/fastq/10317.000003281.fastq.gz
10317.000003282	ERS915118	ftp.sra.ebi.ac.uk/vol1/ERA524/ERA524627/fastq/10317.000003282.fastq.gz
10317.000003287	ERS915119	ftp.sra.ebi.ac.uk/vol1/ERA524/ERA524627/fastq/10317.000003287.fastq.gz
10317.000003300	ERS915120	ftp.sra.ebi.ac.uk/vol1/ERA524/ERA524627/fastq/10317.000003300.fastq.gz
10317.000003331	ERS915121	ftp.sra.ebi.ac.uk/vol1/ERA524/ERA524627/fastq/10317.000003331.fastq.gz
10317.000003364	ERS915122	ftp.sra.ebi.ac.uk/vol1/ERA524/ERA524627/fastq/10317.000003364.fastq.gz
10317.000003365	ERS915123	ftp.sra.ebi.ac.uk/vol1/ERA524/ERA524627/fastq/10317.000003365.fastq.gz
10317.000003366	ERS915124	ftp.sra.ebi.ac.uk/vol1/ERA524/ERA524627/fastq/10317.000003366.fastq.gz
10317.000003423	ERS915125	ftp.sra.ebi.ac.uk/vol1/ERA524/ERA524627/fastq/10317.000003423.fastq.gz
10317.000003430	ERS915126	ftp.sra.ebi.ac.uk/vol1/ERA524/ERA524627/fastq/10317.000003430.fastq.gz
10317.000003432	ERS915127	ftp.sra.ebi.ac.uk/vol1/ERA524/ERA524627/fastq/10317.000003432.fastq.gz
10317.000003439	ERS915128	ftp.sra.ebi.ac.uk/vol1/ERA524/ERA524627/fastq/10317.000003439.fastq.gz
10317.000003458	ERS915129	ftp.sra.ebi.ac.uk/vol1/ERA524/ERA524627/fastq/10317.000003458.fastq.gz
10317.000003505	ERS915130	ftp.sra.ebi.ac.uk/vol1/ERA524/ERA524627/fastq/10317.000003505.fastq.gz
10317.000003506	ERS915131	ftp.sra.ebi.ac.uk/vol1/ERA524/ERA524627/fastq/10317.000003506.fastq.gz
10317.000003507	ERS915132	ftp.sra.ebi.ac.uk/vol1/ERA524/ERA524627/fastq/10317.000003507.fastq.gz
10317.000003508	ERS915133	ftp.sra.ebi.ac.uk/vol1/ERA524/ERA524627/fastq/10317.000003508.fastq.gz
10317.000003536	ERS915134	ftp.sra.ebi.ac.uk/vol1/ERA524/ERA524627/fastq/10317.000003536.fastq.gz
10317.000003640	ERS915135	ftp.sra.ebi.ac.uk/vol1/ERA524/ERA524627/fastq/10317.000003640.fastq.gz
10317.000003649	ERS915136	ftp.sra.ebi.ac.uk/vol1/ERA524/ERA524627/fastq/10317.000003649.fastq.gz
10317.000003666	ERS915137	ftp.sra.ebi.ac.uk/vol1/ERA524/ERA524627/fastq/10317.000003666.fastq.gz
10317.000003703	ERS915138	ftp.sra.ebi.ac.uk/vol1/ERA524/ERA524627/fastq/10317.000003703.fastq.gz
10317.000003879	ERS915139	ftp.sra.ebi.ac.uk/vol1/ERA524/ERA524627/fastq/10317.000003879.fastq.gz
10317.000003880	ERS915140	ftp.sra.ebi.ac.uk/vol1/ERA524/ERA524627/fastq/10317.000003880.fastq.gz
10317.000003937	ERS915141	ftp.sra.ebi.ac.uk/vol1/ERA524/ERA524627/fastq/10317.000003937.fastq.gz
10317.000003951	ERS915142	ftp.sra.ebi.ac.uk/vol1/ERA524/ERA524627/fastq/10317.000003951.fastq.gz
10317.000003969	ERS915143	ftp.sra.ebi.ac.uk/vol1/ERA524/ERA524627/fastq/10317.000003969.fastq.gz
10317.000003970	ERS915144	ftp.sra.ebi.ac.uk/vol1/ERA524/ERA524627/fastq/10317.000003970.fastq.gz
10317.000003971	ERS915145	ftp.sra.ebi.ac.uk/vol1/ERA524/ERA524627/fastq/10317.000003971.fastq.gz
10317.000003972	ERS915146	ftp.sra.ebi.ac.uk/vol1/ERA524/ERA524627/fastq/10317.000003972.fastq.gz
10317.000003973	ERS915147	ftp.sra.ebi.ac.uk/vol1/ERA524/ERA524627/fastq/10317.000003973.fastq.gz
10317.000003974	ERS915148	ftp.sra.ebi.ac.uk/vol1/ERA524/ERA524627/fastq/10317.000003974.fastq.gz
10317.000003975	ERS915149	ftp.sra.ebi.ac.uk/vol1/ERA524/ERA524627/fastq/10317.000003975.fastq.gz
10317.000004009	ERS915150	ftp.sra.ebi.ac.uk/vol1/ERA524/ERA524627/fastq/10317.000004009.fastq.gz
10317.000004011	ERS915151	ftp.sra.ebi.ac.uk/vol1/ERA524/ERA524627/fastq/10317.000004011.fastq.gz
10317.000004039	ERS915152	ftp.sra.ebi.ac.uk/vol1/ERA524/ERA524627/fastq/10317.000004039.fastq.gz
10317.000004040	ERS915153	ftp.sra.ebi.ac.uk/vol1/ERA524/ERA524627/fastq/10317.000004040.fastq.gz
10317.000004072	ERS915154	ftp.sra.ebi.ac.uk/vol1/ERA524/ERA524627/fastq/10317.000004072.fastq.gz
10317.000004075	ERS915155	ftp.sra.ebi.ac.uk/vol1/ERA524/ERA524627/fastq/10317.000004075.fastq.gz
10317.000004139	ERS915156	ftp.sra.ebi.ac.uk/vol1/ERA524/ERA524627/fastq/10317.000004139.fastq.gz
10317.000004141	ERS915157	ftp.sra.ebi.ac.uk/vol1/ERA524/ERA524627/fastq/10317.000004141.fastq.gz
10317.000004158	ERS915158	ftp.sra.ebi.ac.uk/vol1/ERA524/ERA524627/fastq/10317.000004158.fastq.gz
10317.000004159	ERS915159	ftp.sra.ebi.ac.uk/vol1/ERA524/ERA524627/fastq/10317.000004159.fastq.gz
10317.000004160	ERS915160	ftp.sra.ebi.ac.uk/vol1/ERA524/ERA524627/fastq/10317.000004160.fastq.gz
10317.000004185	ERS915161	ftp.sra.ebi.ac.uk/vol1/ERA524/ERA524627/fastq/10317.000004185.fastq.gz
10317.000004187	ERS915162	ftp.sra.ebi.ac.uk/vol1/ERA524/ERA524627/fastq/10317.000004187.fastq.gz
10317.000004188	ERS915163	ftp.sra.ebi.ac.uk/vol1/ERA524/ERA524627/fastq/10317.000004188.fastq.gz
10317.000004189	ERS915164	ftp.sra.ebi.ac.uk/vol1/ERA524/ERA524627/fastq/10317.000004189.fastq.gz
10317.000004190	ERS915165	ftp.sra.ebi.ac.uk/vol1/ERA524/ERA524627/fastq/10317.000004190.fastq.gz
10317.000004191	ERS915166	ftp.sra.ebi.ac.uk/vol1/ERA524/ERA524627/fastq/10317.000004191.fastq.gz
10317.000004207	ERS915167	ftp.sra.ebi.ac.uk/vol1/ERA524/ERA524627/fastq/10317.000004207.fastq.gz
10317.000004221	ERS915168	ftp.sra.ebi.ac.uk/vol1/ERA524/ERA524627/fastq/10317.000004221.fastq.gz
10317.000004222	ERS915169	ftp.sra.ebi.ac.uk/vol1/ERA524/ERA524627/fastq/10317.000004222.fastq.gz
10317.000004223	ERS915170	ftp.sra.ebi.ac.uk/vol1/ERA524/ERA524627/fastq/10317.000004223.fastq.gz
10317.000004224	ERS915171	ftp.sra.ebi.ac.uk/vol1/ERA524/ERA524627/fastq/10317.000004224.fastq.gz
10317.000004234	ERS915172	ftp.sra.ebi.ac.uk/vol1/ERA524/ERA524627/fastq/10317.000004234.fastq.gz
10317.000004265	ERS915173	ftp.sra.ebi.ac.uk/vol1/ERA524/ERA524627/fastq/10317.000004265.fastq.gz
10317.000004266	ERS915174	ftp.sra.ebi.ac.uk/vol1/ERA524/ERA524627/fastq/10317.000004266.fastq.gz
10317.000004267	ERS915175	ftp.sra.ebi.ac.uk/vol1/ERA524/ERA524627/fastq/10317.000004267.fastq.gz
10317.000004680	ERS915176	ftp.sra.ebi.ac.uk/vol1/ERA524/ERA524627/fastq/10317.000004680.fastq.gz
10317.000001069	ERS914756	ftp.sra.ebi.ac.uk/vol1/ERA524/ERA524936/fastq/10317.000001069.fastq.gz
10317.000001120	ERS916602	ftp.sra.ebi.ac.uk/vol1/ERA524/ERA524936/fastq/10317.000001120.fastq.gz
10317.000001214	ERS914795	ftp.sra.ebi.ac.uk/vol1/ERA524/ERA524936/fastq/10317.000001214.fastq.gz
10317.000001265	ERS914805	ftp.sra.ebi.ac.uk/vol1/ERA524/ERA524936/fastq/10317.000001265.fastq.gz
10317.000001270	ERS914807	ftp.sra.ebi.ac.uk/vol1/ERA524/ERA524936/fastq/10317.000001270.fastq.gz
10317.000001315	ERS914824	ftp.sra.ebi.ac.uk/vol1/ERA524/ERA524936/fastq/10317.000001315.fastq.gz
10317.000001345	ERS916604	ftp.sra.ebi.ac.uk/vol1/ERA524/ERA524936/fastq/10317.000001345.fastq.gz
10317.000001555	ERS914876	ftp.sra.ebi.ac.uk/vol1/ERA524/ERA524936/fastq/10317.000001555.fastq.gz
10317.000001593	ERS914887	ftp.sra.ebi.ac.uk/vol1/ERA524/ERA524936/fastq/10317.000001593.fastq.gz
10317.000001621	ERS914892	ftp.sra.ebi.ac.uk/vol1/ERA524/ERA524936/fastq/10317.000001621.fastq.gz
10317.000001630	ERS914895	ftp.sra.ebi.ac.uk/vol1/ERA524/ERA524936/fastq/10317.000001630.fastq.gz
10317.000001662	ERS914908	ftp.sra.ebi.ac.uk/vol1/ERA524/ERA524936/fastq/10317.000001662.fastq.gz
10317.000001837	ERS914949	ftp.sra.ebi.ac.uk/vol1/ERA524/ERA524936/fastq/10317.000001837.fastq.gz
10317.000002068	ERS914979	ftp.sra.ebi.ac.uk/vol1/ERA524/ERA524936/fastq/10317.000002068.fastq.gz
10317.000002175	ERS914986	ftp.sra.ebi.ac.uk/vol1/ERA524/ERA524936/fastq/10317.000002175.fastq.gz
10317.000002176	ERS914987	ftp.sra.ebi.ac.uk/vol1/ERA524/ERA524936/fastq/10317.000002176.fastq.gz
10317.000002309	ERS916635	ftp.sra.ebi.ac.uk/vol1/ERA524/ERA524936/fastq/10317.000002309.fastq.gz
10317.000002350	ERS915016	ftp.sra.ebi.ac.uk/vol1/ERA524/ERA524936/fastq/10317.000002350.fastq.gz
10317.000002472	ERS915029	ftp.sra.ebi.ac.uk/vol1/ERA524/ERA524936/fastq/10317.000002472.fastq.gz
10317.000002616	ERS915047	ftp.sra.ebi.ac.uk/vol1/ERA524/ERA524936/fastq/10317.000002616.fastq.gz
10317.000002619	ERS915048	ftp.sra.ebi.ac.uk/vol1/ERA524/ERA524936/fastq/10317.000002619.fastq.gz
10317.000002735	ERS915058	ftp.sra.ebi.ac.uk/vol1/ERA524/ERA524936/fastq/10317.000002735.fastq.gz
10317.000002897	ERS915089	ftp.sra.ebi.ac.uk/vol1/ERA524/ERA524936/fastq/10317.000002897.fastq.gz
10317.000002944	ERS915093	ftp.sra.ebi.ac.uk/vol1/ERA524/ERA524936/fastq/10317.000002944.fastq.gz
10317.000003154	ERS915108	ftp.sra.ebi.ac.uk/vol1/ERA524/ERA524936/fastq/10317.000003154.fastq.gz
10317.000003155	ERS915109	ftp.sra.ebi.ac.uk/vol1/ERA524/ERA524936/fastq/10317.000003155.fastq.gz
10317.000004187	ERS915162	ftp.sra.ebi.ac.uk/vol1/ERA524/ERA524936/fastq/10317.000004187.fastq.gz
10317.000001271	ERS918296	ftp.sra.ebi.ac.uk/vol1/ERA525/ERA525234/fastq/10317.000001271.fastq.gz
10317.000001299	ERS914817	ftp.sra.ebi.ac.uk/vol1/ERA525/ERA525243/fastq/10317.000001299.fastq.gz
10317.000001419	ERS914848	ftp.sra.ebi.ac.uk/vol1/ERA525/ERA525243/fastq/10317.000001419.fastq.gz
10317.000001018	ERS914741	ftp.sra.ebi.ac.uk/vol1/ERA526/ERA526419/fastq/10317.000001018.fastq.gz
10317.000002502	ERS1053940	ftp.sra.ebi.ac.uk/vol1/ERA561/ERA561769/fastq/10317.000002502.fastq.gz
10317.000002615	ERS1053942	ftp.sra.ebi.ac.uk/vol1/ERA561/ERA561769/fastq/10317.000002615.fastq.gz

## Sheet: AG5
#SampleID	ENA	URL
10317.000001299	ERS914817	ftp.sra.ebi.ac.uk/vol1/ERA524/ERA524627/fastq/10317.000001299.fastq.gz
10317.000001419	ERS914848	ftp.sra.ebi.ac.uk/vol1/ERA524/ERA524627/fastq/10317.000001419.fastq.gz
10317.000001400	ERS915209	ftp.sra.ebi.ac.uk/vol1/ERA524/ERA524628/fastq/10317.000001400.fastq.gz
10317.000001483	ERS915213	ftp.sra.ebi.ac.uk/vol1/ERA524/ERA524628/fastq/10317.000001483.fastq.gz
10317.000001635	ERS915230	ftp.sra.ebi.ac.uk/vol1/ERA524/ERA524628/fastq/10317.000001635.fastq.gz
10317.000003136	ERS915329	ftp.sra.ebi.ac.uk/vol1/ERA524/ERA524628/fastq/10317.000003136.fastq.gz
10317.000003169	ERS915332	ftp.sra.ebi.ac.uk/vol1/ERA524/ERA524628/fastq/10317.000003169.fastq.gz
10317.000003170	ERS915333	ftp.sra.ebi.ac.uk/vol1/ERA524/ERA524628/fastq/10317.000003170.fastq.gz
10317.000004272	ERS915369	ftp.sra.ebi.ac.uk/vol1/ERA524/ERA524628/fastq/10317.000004272.fastq.gz
10317.000004273	ERS915370	ftp.sra.ebi.ac.uk/vol1/ERA524/ERA524628/fastq/10317.000004273.fastq.gz
10317.000004726	ERS915402	ftp.sra.ebi.ac.uk/vol1/ERA524/ERA524628/fastq/10317.000004726.fastq.gz
10317.000005263	ERS915467	ftp.sra.ebi.ac.uk/vol1/ERA524/ERA524628/fastq/10317.000005263.fastq.gz
10317.000001299	ERS914817	ftp.sra.ebi.ac.uk/vol1/ERA525/ERA525243/fastq/10317.000001299.fastq.gz
10317.000001400	ERS915209	ftp.sra.ebi.ac.uk/vol1/ERA525/ERA525243/fastq/10317.000001400.fastq.gz
10317.000001419	ERS914848	ftp.sra.ebi.ac.uk/vol1/ERA525/ERA525243/fastq/10317.000001419.fastq.gz
10317.000001438	ERS920344	ftp.sra.ebi.ac.uk/vol1/ERA525/ERA525243/fastq/10317.000001438.fastq.gz
10317.000001483	ERS915213	ftp.sra.ebi.ac.uk/vol1/ERA525/ERA525243/fastq/10317.000001483.fastq.gz
10317.000001635	ERS915230	ftp.sra.ebi.ac.uk/vol1/ERA525/ERA525243/fastq/10317.000001635.fastq.gz
10317.000001956	ERS920345	ftp.sra.ebi.ac.uk/vol1/ERA525/ERA525243/fastq/10317.000001956.fastq.gz
10317.000002271	ERS920346	ftp.sra.ebi.ac.uk/vol1/ERA525/ERA525243/fastq/10317.000002271.fastq.gz
10317.000002272	ERS920347	ftp.sra.ebi.ac.uk/vol1/ERA525/ERA525243/fastq/10317.000002272.fastq.gz
10317.000002418a	ERS920348	ftp.sra.ebi.ac.uk/vol1/ERA525/ERA525243/fastq/10317.000002418a.fastq.gz
10317.000002418b	ERS920349	ftp.sra.ebi.ac.uk/vol1/ERA525/ERA525243/fastq/10317.000002418b.fastq.gz
10317.000003136	ERS915329	ftp.sra.ebi.ac.uk/vol1/ERA525/ERA525243/fastq/10317.000003136.fastq.gz
10317.000003169	ERS915332	ftp.sra.ebi.ac.uk/vol1/ERA525/ERA525243/fastq/10317.000003169.fastq.gz
10317.000003170	ERS915333	ftp.sra.ebi.ac.uk/vol1/ERA525/ERA525243/fastq/10317.000003170.fastq.gz
10317.000004157	ERS920350	ftp.sra.ebi.ac.uk/vol1/ERA525/ERA525243/fastq/10317.000004157.fastq.gz
10317.000004272	ERS915369	ftp.sra.ebi.ac.uk/vol1/ERA525/ERA525243/fastq/10317.000004272.fastq.gz
10317.000004273	ERS915370	ftp.sra.ebi.ac.uk/vol1/ERA525/ERA525243/fastq/10317.000004273.fastq.gz
10317.000004726	ERS915402	ftp.sra.ebi.ac.uk/vol1/ERA525/ERA525243/fastq/10317.000004726.fastq.gz
10317.000005168	ERS920351	ftp.sra.ebi.ac.uk/vol1/ERA525/ERA525243/fastq/10317.000005168.fastq.gz
10317.000005263	ERS915467	ftp.sra.ebi.ac.uk/vol1/ERA525/ERA525243/fastq/10317.000005263.fastq.gz
10317.000005867	ERS920352	ftp.sra.ebi.ac.uk/vol1/ERA525/ERA525243/fastq/10317.000005867.fastq.gz
10317.000005953	ERS920353	ftp.sra.ebi.ac.uk/vol1/ERA525/ERA525243/fastq/10317.000005953.fastq.gz

[truncated: 43 more sheets: AG6, AG7, AG8, AG10, AG9, AG11, AG12, AG13, AG14, AG16, AG15, AG17, AG18, AG40, AG41, AG19, AG21, AG22, AG23, AG24 …]
