# Supplementary material for: American Gut: an Open Platform for Citizen Science Microbiome Research
Source: mSystems. 2018 May 15;3(3):e00031-18. doi: 10.1128/mSystems.00031-18 (PMC5954204; doi:10.1128/mSystems.00031-18)
Supplement: TABLE S2 [file sys003182229st2.xlsx]

## Sheet: Primary survey data dictionary
Column header	Question type	Description	Ontology	Data type	Expected values	Missing values	Blank value	Source columns	Derivative columns	Introduced	Modified	Notes	Remapping
sample_name		The barcode for the sample. If derived from Qiita, may appear as prefix.barcode (i.e. 10317.000001001)		str	10317.[nine-digit-barcode]		10317.Blank.[identifier]		#SampleID			required
acid_reflux	medical condition	Has the participant been diagnosed with acid reflux?		str	"I do not have this condition" | "Self-diagnosed" | "Diagnosed by a medical professional (doctor, physician assistant)" | "Diagnosed by an alternative medicine practitioner"	Not provided	"Not applicable"			added October 2014
acne_medication		Does the participant use acne medication (topical or oral)?		bool	"true" | "false"	Not provided	"Not applicable"
acne_medication_otc		Does the participant use over the counter acne medication (topical)?		bool	"true" | "false"	Not provided	"Not applicable"
add_adhd	medical condition	Has the participant been diagnosed with attention deficit disorder or attention deficit hyperactivity disorder?		str	"I do not have this condition" | "Self-diagnosed" | "Diagnosed by a medical professional (doctor, physician assistant)" | "Diagnosed by an alternative medicine practitioner"	Not provided	"Not applicable"			added October 2014
age_cat		Description of the partipant age. For adults, this is binned by decade. Children under 3 are described as "babies". Children 4 - 12 are "children" and those 13-19 are "teens".		str	"baby" | "child" | "teen" | "20s" | "30s" | "40s" | "50s" | "60s" | "70+"	Not provided	"Not applicable"	age_corrected | age_years | alcohol_frequency | height_cm | weight_kg	subset_healthy
age_corrected		The participant age, corrected to account for people whose ages are not possible (i.e. born in the future) or people whose other demographic characteristics (height, weight, alcohol consumption) do not make sense for their age		int	0 - 101	Not provided	"Not applicable"	age_years | alcohol_frequency | height_cm | weight_kg	age_cat
age_years		The self-reported participant age in years.		int		Not provided	"Not applicable"		age_corrected | age_cat
alcohol_consumption		Does the participant consume alcohol?		bool	"true" | "false"	Not provided	"Not applicable"	alcohol_frequency
alcohol_frequency	frequency	How often does the participant drink alcohol?		str	"Never" | "Rarely (a few times/month)" | "Occasionally (1-2 times/week)" | "Regularly (3-5 times/week)" | "Daily"	Not provided	"Not applicable"
alcohol_types_beercider	select all	Does the participant drink beer or cider?		bool	"true" | "false"	Not provided	"Not applicable"			added October 2014
alcohol_types_red_wine	select all	Does the participant drink red wine?		bool	"true" | "false"	Not provided	"Not applicable"			added October 2014
alcohol_types_sour_beers	select all	Does the participant drink sour beer?		bool	"true" | "false"	Not provided	"Not applicable"			added October 2014
alcohol_types_spiritshard_alcohol	select all	Does the participant drink hard alcohol?		bool	"true" | "false"	Not provided	"Not applicable"			added October 2014
alcohol_types_unspecified	select all	Did the participant fail to answer the question about alcohol consumption?		bool	"true" | "false"	Not provided	"Not applicable"			added October 2014
alcohol_types_white_wine	select all	Does the participant drink white wine?		bool	"true" | "false"	Not provided	"Not applicable"			added October 2014
allergic_to_i_have_no_food_allergies_that_i_know_of	select all	The participant does not have any food allergies?		bool	"true" | "false"	Not provided	"Not applicable"
allergic_to_other	select all	Is the participant allergic to some food other than peanuts, shellfish or tree nuts?		bool	"true" | "false"	Not provided	"Not applicable"					Remapped from to FOODALLERGIES_OTHER in rounds 1-15.
allergic_to_peanuts	select all	Is the participant allergic to peanuts?		bool	"true" | "false"	Not provided	"Not applicable"					Remapped from to FOODALLERGIES_PEANUTS in rounds 1-15.
allergic_to_shellfish	select all	Is the participant allergic to shellfish? Maps to in rounds 1-15		bool	"true" | "false"	Not provided	"Not applicable"					Remapped from to FOODALLERGIES_SHELLFISH in rounds 1-15.
allergic_to_tree_nuts	select all	Is the participant allergic to tree nuts?		bool	"true" | "false"	Not provided	"Not applicable"					Remapped from to FOODALLERGIES_TREE_NUTS in rounds 1-15.
allergic_to_unspecified	select all	The participant skipped the question about allergies.		bool	"true" | "false"	Not provided	"Not applicable"
altitude		The sampling altitude; a required field		int	0	Not provided	0
alzheimers	medical condition	Has the patient been diagnosed with Alzheimer's disease or dementia?		string	"I do not have this condition" | "Self-diagnosed" | "Diagnosed by a medical professional (doctor, physician assistant)" | "Diagnosed by an alternative medicine practitioner"	Not provided	"Not applicable"			added October 2014
anonymized_name		Barcode without leading zeros		str	ex: 1001	Not provided	BLANK[identifier]
antibiotic_history		The time since the participant's last antibiotic dose		str	"I have not taken antibiotics in the past year." | "Year" | "6 months" | "Month" | "Week"	Not provided	"Not applicable"		subset_healthy
appendix_removed		Whether the participants appendix has been removed		bool	"true" | "false" | "Not sure"	Not provided	"Not applicable"
artificial_sweeteners	frequency	How often does the participant use artifical sweeteners		str	"Never" | "Rarely (a few times/month)" | "Occasionally (1-2 times/week)" | "Regularly (3-5 times/week)" | "Daily"	Not provided	"Not applicable"			added October 2014
asd	medical condition	Has the participant been diagnosed with autism spectrum disorder?		str	"I do not have this condition" | "Self-diagnosed" | "Diagnosed by a medical professional (doctor, physician assistant)" | "Diagnosed by an alternative medicine practitioner"	Not provided	"Not applicable"			added October 2014
assigned_from_geo	mimarks	MIMARKS standard field - was a reference used for geolocation		bool	"true" | "false"
autoimmune	medical condition	Does the participant have an autoimmune disorder other than Type I diabetes or inflammatory bowel disease?		str	"I do not have this condition" | "Self-diagnosed" | "Diagnosed by a medical professional (doctor, physician assistant)" | "Diagnosed by an alternative medicine practitioner"	Not provided	"Not applicable"			added October 2014
birth_year		The year the participant was born.		datetime: YYYY	four digit years, ex. 1994	Not provided	"Not applicable"
bmi		Participant's body mass index, reported as a function of height and weight. This is renamed from a MIMMARKs standard field "body_mass_index"		float		Not provided	"Not applicable"	height_cm | weight_kg	bmi_corrected | bmi_cat			MIMMARKS standard name is body_mass_index
bmi_cat		The body mass index, categorized according to the WHO. This is calculated from the bmi_corrected column.		str	Overweight | "Normal" | "Obese" | "Underweight"	Not provided	"Not applicable"	bmi | bmi_corrected
bmi_corrected		Corrected body mass index, where individuals who reported height or weight values that are illogical are excluded (i.e. a height of 5 inches), leading to BMI values which are illogical		float	9.6 - 79	Not provided	"Not applicable"	bmi	bmi_cat
body_habitat	mimarks	MIMARKS standard field - Body habitat sampled according to UBERON ontology*	UBERON	str	UBERON:feces| "UBERON:oral cavity"| "UBERON:skin"| "UBERON:nose"| "UBERON:vagina"| "UBERON:hair"| "UBERON:eye"| "UBERON:ear"		"Not applicable"
body_product	mimarks	MIMARKS standard field - Product of the body habitat according to UBERON ontology*	UBERON	str	UBERON:feces | "UBERON:saliva" | "UBERON:sebum" | "UBERON:mucus" | "UBERON:tears" | "UBERON:cerumen"		"Not applicable"
body_site	mimarks	MIMARKS standard field - Body site sampled according to UBERON ontology*	UBERON	str	UBERON:feces | "UBERON:tongue" | "UBERON:skin of head" | "UBERON:skin of hand" | "UBERON:nostril" | "UBERON:vaginal introitus" | "UBERON:hair" | "UBERON:eye" | "UBERON:external auditory meatus" | "UBERON:skin of trunk" | "UBERON:skin of leg"		"Not applicable"
bowel_movement_frequency		Number of daily bowel movements		str	One | "Less than one" | "Three" | "Five or more" | "Two" | "Four"	Not provided	"Not applicable"
bowel_movement_quality		Does the participant tend toward constipation or diarrhea?		str	"I tend to have diarrhea (watery stool) - Type 5, 6 and 7" | "I tend to have normal formed stool" | "I tend to be constipated (have difficulty passing stool)" | "I tend to be constipated (have difficulty passing stool) - Type 1 and 2" | "I tend to have diarrhea (watery stool)" | "I tend to have normal formed stool - Type 3 and 4" | "I don't know, I do not have a point of reference"	Not provided	"Not applicable"
breastmilk_formula_ensure		Does the participant get a majority of their calories from breastmilk, infant formula, or adult nutrition formula?		str	"true" | "false" | "'I eat both solid food and formula/breast milk"	Not provided	"Not applicable"			added October 2014
cancer	medical condition	Has the participant been diagnosed with cancer?		str	"I do not have this condition" | "Self-diagnosed" | "Diagnosed by a medical professional (doctor, physician assistant)" | "Diagnosed by an alternative medicine practitioner"	Not provided	"Not applicable"			added October 2014
cancer_treatment		The type of cancer treatment being used.		str	"Surgery only" | "Chemotherapy" | "Radiation therapy" | "No treatment"	Not provided	"Not applicable"
cardiovascular_disease	medical condition	Does the participant have cardiovascular disease?		str	"I do not have this condition" | "Self-diagnosed" | "Diagnosed by a medical professional (doctor, physician assistant)" | "Diagnosed by an alternative medicine practitioner"	Not provided	"Not applicable"			added October 2014
cat		Does the participant live with a cat?		bool	"true" | "false"	Not provided	"Not applicable"
cdiff	medical condition	Has the participant been diagnosed with a clostridium difficile infection		str	"I do not have this condition" | "Self-diagnosed" | "Diagnosed by a medical professional (doctor, physician assistant)" | "Diagnosed by an alternative medicine practitioner"	Not provided	"Not applicable"			added October 2014
census_region		Large scale census region in the US (Northeast, South, West, Midwest)		str	"Northeast" | "South" | "Midwest" | "West"	Not provided	"Not applicable"	country | state				Based on US Census Bureau broad census categories
chickenpox		Did the participant have chicken pox?		str	"true" | "false" | "Not sure"	Not provided	"Not applicable"
clinical_condition	medical condition	Has the participant been diagnosed with a clinical condition not described here. (Note that additional information about the clinical conditions has been obtained but is not publically avaliable)		str	"I do not have this condition" | "Self-diagnosed" | "Diagnosed by a medical professional (doctor, physician assistant)" | "Diagnosed by an alternative medicine practitioner"	Not provided	"Not applicable"			added October 2014
collection_date		Date of sample collection		datetime: MM/DD/YYYY	Dates after December 2012 in the MM/DD/YYYY format		"Not applicable"
collection_month		Month of sample collection		str	"January" | "February" | "March" | "April" | "May" | "June" | "July" | "August" | "September" | "October" | "November" | "December"		"Not applicable"
collection_season		Season in which the sample was collected. Winter: Dec 1 - Feb 28/29; Spring: March 1-May 31; Summer: June 1 - August 31; Fall: Sept 1-Nov 30		str	"Spring" | "Summer" | "Fall" | "Winter"		"Not applicable"
collection_time		The time of day when the sample was collected		datetime	times in a HH:MM format. i.e. 10:27		"Not applicable"
collection_timestamp	mimarks	MIMARKS standard field - when the sample was collected; combination of COLLECTION_DATE and SAMPLE_TIME, required for EBI submission		datetime: MM/DD/YYYY HH:MM	full datetime in MM/DD/YYYY HH:MM format, i.e. 12/04/2015 10:27		"Not applicable"
consume_animal_products_abx		Does the participant eat animal products treated with antibiotics?		str	"true" | "false" | "Not sure"		"Not applicable"
contraceptive		Does the participant use contraceptives?		string	'No'| 'Yes, I am taking the "pill"'| 'Yes, I use an injected contraceptive (DMPA)'| 'Yes, I use a hormonal IUD (Mirena)'| 'Yes, I use a contraceptive patch (Ortho-Evra)'| 'Yes, I use the NuvaRing'	Not provided	"Not applicable"
cosmetics_frequency	frequency	How oftend does the participant use cosmetics or make up?		str	"Never" | "Rarely (a few times/month)" | "Occasionally (1-2 times/week)" | "Regularly (3-5 times/week)" | "Daily"	Not provided	"Not applicable"			added October 2014
country	mimarks	Country where the sample was collected	GAZ	str	i.e. USA		"Not applicable"
country_of_birth		Country of birth	GAZ	str	i.e. USA		"Not applicable"
country_residence		Country where the participant lives	GAZ	str	i.e. USA		"Not applicable"
csection		Was the participant born via c-section?		bool	"true" | "false" | "Not sure"	Not provided	"Not applicable"
deodorant_use		How type of deoderant or antipersperant?		str	I use an antiperspirant" | "I use deodorant" | "Not sure, but I use some form of deodorant/antiperspirant" | "I do not use deodorant or an antiperspirant'	Not provided	"Not applicable"			added October 2014
depression_bipolar_schizophrenia	medical condition	Has the participant been diagnosed with depression, bipolar disorder or schizophrenia?		str	"I do not have this condition" | "Self-diagnosed" | "Diagnosed by a medical professional (doctor, physician assistant)" | "Diagnosed by an alternative medicine practitioner"	Not provided	"Not applicable"			added October 2014		Updates to mental_illness
depth	mimarks	0 or depth underground in meters		int	0		0
description	mimarks	MIMARKS standard field - description of the sample		str	"American Gut Project Forehead Sample" | "American Gut Project Mouth Sample" | "American Gut Project Nasal Mucus Sample" | "American Gut Project Left Leg Sample" | "American Gut Project Right Hand Sample" | "American Gut Project Ear Wax Sample" | "American Gut control" | "American Gut Project Hair Sample" | "American Gut Project Nares Sample" | "American Gut Project Left Hand Sample" | "American …		"American Gut control"
diabetes	medical condition	Has the participant been diagnosed with diabetes?		str	"I do not have this condition" | "Self-diagnosed" | "Diagnosed by a medical professional (doctor, physician assistant)" | "Diagnosed by an alternative medicine practitioner"	Not provided	"Not applicable"			added October 2014
diabetes_type		The type of diabetes a participant has been diagnosed with		str	"Type I diabetes" | "Type II diabetes" | "Gestational diabetes"	Not provided	"Not applicable"				modified 2015	This was included in the original survey (2013 - October 2014). The question was dropped in favor of "diabetes" in october 2014, and this was reintroduced as a trigger question in 2015.
diet_type		High level diet categorization		str	"Omnivore" | "Omnivore but do not eat red meat" | "Vegetarian but eat seafood" | "Vegetarian" | "Vegan"	Not provided	"Not applicable"
dna_extracted		Lab Processing Information		bool	"true" | "false"	Not provided	"Not applicable"
dog		Participant has a pet dog		bool	"true" | "false"	Not provided	"Not applicable"
dominant_hand		The participant's dominant hand, equivalent to HAND in rounds 1-6		str	"I am right handed" | "I am left handed" | "I am ambidextrous"	Not provided	"Not applicable"
drinking_water_source		Primary source of water		str	City | "Well" | "Filtered" | "Bottled" | "Not sure"	Not provided	"Not applicable"
drinks_per_session		How many alcoholic drinks on average a participant consumes in a sitting?		str	I don't drink | "1" | "1-2" | "2-3" | "3-4" | "4+"	Not provided	"Not applicable"			2015
economic_region		US regions defined by the economic bureau; smaller than Census regions. (See http://www.bea.gov/regional/docs/regions.cfm)		str	New England | "Mideast" | "Southeast" | "Great Lakes" | "Plains" | "Rocky Mountain" | "Southwest" | "Far West"	Not provided	"Not applicable"					Only applicable to US samples
elevation	mimarks	MIMARKS standard field - elevation of the sampling location in meters above sealevel		int	positive integers, i.e. 500		193
env_biome	mimarks	Classification of the location where the sample was obtained	ENVO	str	"urban biome"		"urban biome"
env_feature	mimarks	Classification of a specific feature in the biome	ENVO	str	"human associated biome"		"reserach facility"
env_material	mimarks	Classification of the material being sampled	ENVO	str	"feces" | "sebum" | "saliva" | "ear wax" | "mucus" | "tears"		"sterile water"
env_package	mimarks	environments where the sample was obtained		str	human-oral | "human-gut" | "human-skin" | "human-associated" | "human-vaginal" | "Unspecified" | "misc environment"		"misc enviroment"
epilepsy_or_seizure_disorder	medical condition	Does the participant have epilpsy or a seizure disorder		str	"I do not have this condition" | "Self-diagnosed" | "Diagnosed by a medical professional (doctor, physician assistant)" | "Diagnosed by an alternative medicine practitioner"	Not provided	"Not applicable"			added October 2014
exercise_frequency	frequency	How often does the participant exercise?		str	"Never" | "Rarely (a few times/month)" | "Occasionally (1-2 times/week)" | "Regularly (3-5 times/week)" | "Daily"	Not provided	"Not applicable"			added October 2014
exercise_location		Primary exercise location - indoor, outdoor, both					"Not applicable"
fed_as_infant		Food source as an infant (breast milk or formula)		str	Primarily breast milk | "Primarily infant formula" | "A mixture of breast milk and formula" | "Not sure"		"Not applicable"
fermented_plant_frequency	frequency	How often does the participant eat fermented plants (i.e. Saurkraut, Kimchi)		str	"Never" | "Rarely (less than once/week)" | "Occasionally (1-2 times/week)" | "Regularly (3-5 times/week)" | "Daily"	Not provided	"Not applicable"			added October 2014
flossing_frequency	frequency	The frequency with which the participant flosses		str	"Never" | "Rarely (a few times/month)" | "Occasionally (1-2 times/week)" | "Regularly (3-5 times/week)" | "Daily"	Not provided	"Not applicable"			added October 2014
flu_vaccine_date		The time since a flu vaccine was administered		str	"I have not gotten the flu vaccine in the past year." | "Year" | "6 months" | "Month" | "Week"		"Not applicable"
frozen_dessert_frequency	frequency	How often the participant eats ice cream or frozen yogurt		str	"Never" | "Rarely (less than once/week)" | "Occasionally (1-2 times/week)" | "Regularly (3-5 times/week)" | "Daily"	Not provided	"Not applicable"			added October 2014
fruit_frequency	frequency	How often the participant reports eating fruit		str	"Never" | "Rarely (less than once/week)" | "Occasionally (1-2 times/week)" | "Regularly (3-5 times/week)" | "Daily"	Not provided	"Not applicable"			added October 2014
fungal_overgrowth	medical condition	Does the participant have a fungal overgrowth in their gut		str	"I do not have this condition" | "Self-diagnosed" | "Diagnosed by a medical professional (doctor, physician assistant)" | "Diagnosed by an alternative medicine practitioner"	Not provided	"Not applicable"			added October 2014
geo_loc_name		The geographical origin of the sample as defined by the country or location		str	i.e. USA:CA		"Not applicable"
gluten		Does the participant follow a gluten free diet?		str	"No" | "I do not eat gluten because it makes me feel bad" | "I was diagnosed with gluten allergy (anti-gluten IgG), but not celiac disease" | "I was diagnosed with celiac disease"		"Not applicable"
has_physical_specimen		Is there any raw specimen left to sample		bool	"true" | "false"	Not provided	"Not applicable"
height_cm		Participant height in cm		int		Not provided	"Not applicable"
height_units		the unit for HEIGHT_CM		str	"cm"		"Not applicable"
high_fat_red_meat_frequency	frequency	How often the participant eats at least one serving of high fat red meats, including prime rib, hamburger, bacon, and ribs.		str	"Never" | "Rarely (less than once/week)" | "Occasionally (1-2 times/week)" | "Regularly (3-5 times/week)" | "Daily"	Not provided	"Not applicable"			added October 2014
homecooked_meals_frequency	frequency	How often does the participant consume meals cooked at home		str	"Never" | "Rarely (less than once/week)" | "Occasionally (1-2 times/week)" | "Regularly (3-5 times/week)" | "Daily"	Not provided	"Not applicable"			added October 2014
host_common_name	mimarks	MIMARKS standard field - common name of the host e.g. human, cat, dog		str	"human"		"Not applicable"
host_subject_id	mimarks	MIMARKS standard field - Unique participant ID for associating multiple samples to the same participant		str	i.e. "d212da7fd7d7d16df1954534222cc5422868f35755406fc64a6bd01cf03c8d5bafcd1734ba70d78a21b45592a1adcc40ffe7fcfc4bc48f6da5cb46d4b21a3144"		"Not applicable"
host_taxid	mimarks	MIMARKS standard field - Taxonomy ID of host @		str	"9606"		"Not applicable"
ibd	medical condition	Has the participant been diagnosed with inflammatory bowel disease		str	"I do not have this condition" | "Self-diagnosed" | "Diagnosed by a medical professional (doctor, physician assistant)" | "Diagnosed by an alternative medicine practitioner"	Not provided	"Not applicable"			added October 2014
ibd_diagnosis		The type of IBD the participant was diagnosed with		str	"Ulcerative colitis" | "Crohn's disease"	Not provided	"Not applicable"
ibd_diagnosis_refined		Further classification of the type of IBD the participant was diagnosed with		str	Microcolitis | "Ulcerative colitis" | "Colonic Crohn's Disease" | "Ileal Crohn's Disease" | "Ileal and Colonic Crohn's Disease"	Not provided	"Not applicable"
ibs	medical condition	Has the participant been diagnosed with irritable bowel syndrome		str	"I do not have this condition" | "Self-diagnosed" | "Diagnosed by a medical professional (doctor, physician assistant)" | "Diagnosed by an alternative medicine practitioner"	Not provided	"Not applicable"			added October 2014
kidney_disease	medical condition	Does the participant have a kidney disease		str	"I do not have this condition" | "Self-diagnosed" | "Diagnosed by a medical professional (doctor, physician assistant)" | "Diagnosed by an alternative medicine practitioner"	Not provided	"Not applicable"			added October 2014
lactose		Is the participant lactose intolerant?		bool	"true" | "false"	Not provided	"Not applicable"
last_move		Length of time the participant has lived in their current residence.		str	"I have lived in my current state of residence for more than a year." | "Within the past year" | "Within the past 6 months" | "Within the past 3 months" | "Within the past month"	Not provided	"Not applicable"
last_travel		When the participant last traveled away from home		str	"I have not been outside of my country of residence in the past year." | "1 year" | "6 months" | "3 months" | "Month"	Not provided	"Not applicable"
latitude	mimarks	MIMARKS standard field - the latitude of the participant's zipcode, decimal degrees		float	i.e. 32.8	Not provided	32.8
level_of_education		What is the highest level of education achieved by the participant?		str	"Did not complete high school" | "High School or GED equilivant" | "Some college or technical school" | "Associate's degree" | "Bachelor's degree" | "Some graduate school or professional" | "Graduate or Professional degree"	Not provided	"Not applicable"
liver_disease	medical condition	Does the participant have a liver disease		str	"I do not have this condition" | "Self-diagnosed" | "Diagnosed by a medical professional (doctor, physician assistant)" | "Diagnosed by an alternative medicine practitioner"	Not provided	"Not applicable"			added October 2014
livingwith		Participant lives with other people who have submitted samples, maps to roommates		str	"true" | "false" | "Not sure"	Not provided	"Not applicable"
longitude	mimarks	MIMARKS standard field - the longitude of the participant's zipcode		float	i.e. -117.3	Not provided	-117.3
lowgrain_diet_type		Does the participant eat a low grain diet?		bool	"true" | "false"	Not provided	"Not applicable"
lung_disease	medical condition	Does the participant have diagnosed lung disease (asthma, COPD, etc)?		str	"I do not have this condition" | "Self-diagnosed" | "Diagnosed by a medical professional (doctor, physician assistant)" | "Diagnosed by an alternative medicine practitioner"	Not provided	"Not applicable"			added October 2014
meat_eggs_frequency	frequency	How of the participant eats meat or eggs		str	"Never" | "Rarely (less than once/week)" | "Occasionally (1-2 times/week)" | "Regularly (3-5 times/week)" | "Daily"	Not provided	"Not applicable"			added October 2014
mental_illness	medical condition	Has the participant been diagnosed with a mental illness		bool	"true" | "false"	Not provided	"Not applicable"					Picks up from depression_schizophrenia_bipolar_disorder
mental_illness_type_anorexia_nervosa	medical condition	does the participant have anorexia nervosa		bool	"true" | "false"	Not provided	"Not applicable"
mental_illness_type_bipolar_disorder	medical condition	does the participant have bipolar disorder		bool	"true" | "false"	Not provided	"Not applicable"
mental_illness_type_bulimia_nervosa	medical condition	does the participant have bulimia nervosa		bool	"true" | "false"	Not provided	"Not applicable"
mental_illness_type_depression	medical condition	does the participant have unipolar depression		bool	"true" | "false"	Not provided	"Not applicable"
mental_illness_type_ptsd_posttraumatic_stress_disorder	medical condition	does the participant have PSTD		bool	"true" | "false"	Not provided	"Not applicable"
mental_illness_type_schizophrenia	medical condition	Does the participant have schizophrenia		bool	"true" | "false"	Not provided	"Not applicable"
mental_illness_type_substance_abuse	medical condition	Does the participant have a substance use disorder		bool	"true" | "false"	Not provided	"Not applicable"
mental_illness_type_unspecified		Did the participant choose not to answer the question about mental health		bool	"true" | "false"	Not provided	"Not applicable"
migraine	medical condition	Has the participant been diagnosed with migraines		str	"I do not have this condition" | "Self-diagnosed" | "Diagnosed by a medical professional (doctor, physician assistant)" | "Diagnosed by an alternative medicine practitioner"	Not provided	"Not applicable"			added October 2014		In earlier version of the survey, not sure of data status?
milk_cheese_frequency	frequency	How frequently the participant eats meat or cheese		str	"Never" | "Rarely (less than once/week)" | "Occasionally (1-2 times/week)" | "Regularly (3-5 times/week)" | "Daily"	Not provided	"Not applicable"			added October 2014
milk_substitute_frequency	frequency	How often the participant drinks a milk substitute like soy, rice or almond milk		str	"Never" | "Rarely (less than once/week)" | "Occasionally (1-2 times/week)" | "Regularly (3-5 times/week)" | "Daily"	Not provided	"Not applicable"			added October 2014
multivitamin		Does the participant take a multivitamin?		bool	"true" | "false"	Not provided	"Not applicable"
nail_biter		Does the participant bites their nails. Maps to NAIL in rounds 1-6		bool	"true" | "false"	Not provided	"Not applicable"
non_food_allergies_beestings		Is the participant allergic to bee stings?		bool	"true" | "false"	Not provided	"Not applicable"
non_food_allergies_drug_eg_penicillin		Is the participant allergic to some type of drug?		bool	"true" | "false"	Not provided	"Not applicable"
non_food_allergies_pet_dander		Is the participant is allergic to pet dander?		bool	"true" | "false"	Not provided	"Not applicable"
non_food_allergies_poison_ivyoak		Is the participant is allergic to poison ivy or poison oak?		bool	"true" | "false"	Not provided	"Not applicable"
non_food_allergies_sun		Is the participant is allergic to sun?		bool	"true" | "false"	Not provided	"Not applicable"
non_food_allergies_unspecified		The participant did not answer any information about non food allergies.		bool	"true" | "false"	Not provided	"Not applicable"
olive_oil	frequency	How often does the participant use olive oil in cooking		str	"Never" | "Rarely (less than once/week)" | "Occasionally (1-2 times/week)" | "Regularly (3-5 times/week)" | "Daily"	Not provided	"Not applicable"			added October 2014
one_liter_of_water_a_day_frequency	frequency	How often the participant drinks at least a liter or waters (32 oz)		str	"Never" | "Rarely (less than once/week)" | "Occasionally (1-2 times/week)" | "Regularly (3-5 times/week)" | "Daily"	Not provided	"Not applicable"			added October 2014
other_supplement_frequency		Does the participant takes a supplement other than Vitamin B or Vitamin D frequently		bool	"true" | "false"	Not provided	"Not applicable"			added October 2014
pets_other		Does a participant have a pet that is not a cat or dog		bool	"true" | "false"	Not provided	"Not applicable"
physical_specimen_location		Where any remaining sample is located		str	"UCSDMI"		"UCSDMI"
physical_specimen_remaining		Whether there is any physical specimein left		bool	"True"		"False"
pku	medical condition	Does the participant have Phenylketonuria?		str	"I do not have this condition" | "Self-diagnosed" | "Diagnosed by a medical professional (doctor, physician assistant)" | "Diagnosed by an alternative medicine practitioner"	Not provided	"Not applicable"			added October 2014
pool_frequency	frequency	How often the participant uses a pool or hot tub		str	"Never" | "Rarely (a few times/month)" | "Occasionally (1-2 times/week)" | "Regularly (3-5 times/week)" | "Daily"	Not provided	"Not applicable"			added October 2014
poultry_frequency	frequency	How often does the participant consume chicken, tukey, or other poultry		str	"Never" | "Rarely (less than once/week)" | "Occasionally (1-2 times/week)" | "Regularly (3-5 times/week)" | "Daily"	Not provided	"Not applicable"			added October 2014
pregnant		Is the participant pregnant		str	"true" | "false" | "Not sure"	Not provided	"Not applicable"
prepared_meals_frequency	frequency	Frequency with which the participant eats out at a resturaunt, including carryout		str	"Never" | "Rarely (less than once/week)" | "Occasionally (1-2 times/week)" | "Regularly (3-5 times/week)" | "Daily"	Not provided	"Not applicable"			added October 2014
probiotic_frequency	frequency	How often the participant uses a probiotic		str	"Never" | "Rarely (a few times/month)" | "Occasionally (1-2 times/week)" | "Regularly (3-5 times/week)" | "Daily"	Not provided	"Not applicable"			added October 2014
public	mimarks	Has the sample been made public?		bool	"true" | "false"	Not provided	"Not applicable"
race		A broad categorization of the participant race / ethnicity		str	"African American" | "Asian or Pacific Islander" | "Caucasian" | "Hispanic" | "Other"	Not provided	"Not applicable"
ready_to_eat_meals_frequency	frequency	Frequency of consuming market/external source prepared foods (i.e. not home-cooked)		str	"Never" | "Rarely (less than once/week)" | "Occasionally (1-2 times/week)" | "Regularly (3-5 times/week)" | "Daily"	Not provided	"Not applicable"			added October 2014
red_meat_frequency	frequency	How often the participant eats meat		str	"Never" | "Rarely (less than once/week)" | "Occasionally (1-2 times/week)" | "Regularly (3-5 times/week)" | "Daily"	Not provided	"Not applicable"			added October 2014
roommates		number of non-related roommates maps to LIVINGWITH, SHARED_HOUSING		str	"None" | "One" | "Two" | "Three" | "More than three"	Not provided	"Not applicable"
roommates_in_study		Are any of the roommates in the study?		bool	"true" | "false" | "Not sure"	Not provided	"Not applicable"
salted_snacks_frequency	frequency	How frequently the participant eats snaly snacks (chips, pretzels, etc)		str	"Never" | "Rarely (less than once/week)" | "Occasionally (1-2 times/week)" | "Regularly (3-5 times/week)" | "Daily"	Not provided	"Not applicable"			added October 2014
sample_type		Simplified description of the sample source		str	Right Hand | "Tears" | "Torso" | "Left leg" | "Hair" | "Stool" | "Forehead" | "Left Hand" | "Right leg" | "Ear wax"| "Vaginal mucus" | "Mouth" | "nasal mucus"	Not provided	"control blank"
scientific_name		The scienific name of the sample source		str			"Not applicable"
seafood_frequency	frequency	How often the participant eats fish		str	"Never" | "Rarely (less than once/week)" | "Occasionally (1-2 times/week)" | "Regularly (3-5 times/week)" | "Daily"	Not provided	"Not applicable"			added October 2014
seasonal_allergies		Does the participant have seasonal allergies?		bool	"true" | "false"	Not provided	"Not applicable"
sex		MIMARKS standard field - participant biological sex, not sexual identity		str	"female" | "male" | "other"	Not provided	"Not applicable"
sibo	medical condition	Does the the participant have Small Intestinal Bacterial Overgrowth?		str	"I do not have this condition" | "Self-diagnosed" | "Diagnosed by a medical professional (doctor, physician assistant)" | "Diagnosed by an alternative medicine practitioner"	Not provided	"Not applicable"			added October 2014
skin_condition	medical condition	Does the participant have a skin condition?		str	"I do not have this condition" | "Self-diagnosed" | "Diagnosed by a medical professional (doctor, physician assistant)" | "Diagnosed by an alternative medicine practitioner"	Not provided	"Not applicable"			added October 2014
sleep_duration		How long the participant sleeps in the average night?		str	"Less than 5 hours" | "5-6 hours" | "6-7 hours" | "7-8 hours" | "8 or more hours"	Not provided	"Not applicable"
smoking_frequency	frequency	How often the participant smokes?		str	"Never" | "Rarely (a few times/month)" | "Occasionally (1-2 times/week)" | "Regularly (3-5 times/week)" | "Daily"	Not provided	"Not applicable"			added October 2014
softener		Does the participant use fabric softener?		bool	"true" | "false"	Not provided	"Not applicable"
specialized_diet_exclude_dairy		Does the participant exclude dairy from their diet?		bool	"true" | "false"	Not provided	"Not applicable"
specialized_diet_exclude_nightshades		Does the participant exclude nightshades (eggplant, tomatoes, potatoes) from their diet?		bool	"true" | "false"	Not provided	"Not applicable"
specialized_diet_exclude_refined_sugars		Does the participant avoid foods with refined sugars?		bool	"true" | "false"	Not provided	"Not applicable"
specialized_diet_fodmap		Does the participant eat a low FODMAP diet?		bool	"true" | "false"	Not provided	"Not applicable"
specialized_diet_halaal		Does the participant follow a halaal diet?		bool	"true" | "false"	Not provided	"Not applicable"
specialized_diet_i_do_not_eat_a_specialized_diet		The participant reports not eating a specialized diet		bool	"true" | "false"	Not provided	"Not applicable"
specialized_diet_kosher		Does the participant follow a Kosher diet?		bool	"true" | "false"	Not provided	"Not applicable"
specialized_diet_modified_paleo_diet		Does the participant eat a modified paleo diet?		bool	"true" | "false"	Not provided	"Not applicable"
specialized_diet_other_restrictions_not_described_here		Does the participant has additional dietary restrictions or dietary restrictions not described here?		bool	"true" | "false"	Not provided	"Not applicable"
specialized_diet_paleodiet_or_primal_diet		Does the participant follows a paleo or primal diet?		bool	"true" | "false"	Not provided	"Not applicable"
specialized_diet_raw_food_diet		Does the participant eats a raw food diet?		bool	"true" | "false"	Not provided	"Not applicable"
specialized_diet_unspecified		The participant has not answered the question about secialized diet		bool	"true" | "false"	Not provided	"Not applicable"
specialized_diet_westenprice_or_other_lowgrain_low_processed_fo		Does the participant follows a western price or other low grain, low processed food diet?		bool	"true" | "false"	Not provided	"Not applicable"
state		The state in which the participant lives		str			"Not applicable"
subset_age		True/Yes for participants between 20 and 69; column is used to seperate the data into a healthy subset		bool	"true" | "false"	Not provided	"Not applicable"
subset_antibiotic_history		True/Yes for participants who have not used antibiotic in the past year		bool	"true" | "false"	Not provided	"Not applicable"
subset_bmi		True/Yes for participants with BMI between 18.5 and 30		bool	"true" | "false"	Not provided	"Not applicable"
subset_diabetes		True/Yes for participants who do not report having diabetes		bool	"true" | "false"	Not provided	"Not applicable"
subset_healthy		Describes participants in the "healthy" subset of adults. This is the logical AND of the SUBSET_AGE, SUBSET_ANTIBIOTICS, SUBSET_BMI, SUBSET_DIABETES, and SUBSET_IBD columns. In other words: True if a participant is between 20 and 69 years old, has a BMI between 18.5 and 30, who do not report antibiotic use in more than a year, does not report IBD diagnosis, and does not report diabetes diagnosis.		bool	"true" | "false"	Not provided	"Not applicable"
subset_ibd		True/Yes for participants who have not been diagnosed with Inflammatory Bowel Disease		bool	"true" | "false"	Not provided	"Not applicable"
sugar_sweetened_drink_frequency	frequency	How often the participant drinks sweetened drinks (Soda, Juice)		str	"Never" | "Rarely (less than once/week)" | "Occasionally (1-2 times/week)" | "Regularly (3-5 times/week)" | "Daily"	Not provided	"Not applicable"			added October 2014
sugary_sweets_frequency	frequency	How often the participant eats sweets.		str	"Never" | "Rarely (less than once/week)" | "Occasionally (1-2 times/week)" | "Regularly (3-5 times/week)" | "Daily"	Not provided	"Not applicable"			added October 2014
survey_id		a unique internal identifier		str			"Not applicable"
taxon_id	mimarks	Refers to the number assigned to the specific metagenome being sampled:					"Not applicable"
teethbrushing_frequency	frequency	How often the participant reports brushing their teeth		str	"Never" | "Rarely (a few times/month)" | "Occasionally (1-2 times/week)" | "Regularly (3-5 times/week)" | "Daily"	Not provided	"Not applicable"			added October 2014
thyroid	medical condition	Does the participant have a thyroid disorder?		str	"I do not have this condition" | "Self-diagnosed" | "Diagnosed by a medical professional (doctor, physician assistant)" | "Diagnosed by an alternative medicine practitioner"	Not provided	"Not applicable"			added October 2014
title		The name of the project		str	"American Gut Project"		"Not applicable"
tonsils_removed		Were the participants pharygeal tonsils removed surgically?		bool	"true" | "false" | "Not sure"	Not provided	"Not applicable"
types_of_plants		Number of plant species eaten in the week prior to sample collection		str	"Less than 5" | "6 to 10" | "11 to 20" | "21 to 30" | "More than 30"	Not provided	"Not applicable"
vegetable_frequency	frequency	How often the participant eats vegetables		str	"Never" | "Rarely (less than once/week)" | "Occasionally (1-2 times/week)" | "Regularly (3-5 times/week)" | "Daily"	Not provided	"Not applicable"			added October 2014
vitamin_b_supplement_frequency	frequency	How often the participant uses a Vitamin B supplement		str	"Never" | "Rarely (a few times/month)" | "Occasionally (1-2 times/week)" | "Regularly (3-5 times/week)" | "Daily"	Not provided	"Not applicable"			added October 2014
vitamin_d_supplement_frequency	frequency	How often the participant uses a Vitamin D supplement		str	"Never" | "Rarely (a few times/month)" | "Occasionally (1-2 times/week)" | "Regularly (3-5 times/week)" | "Daily"	Not provided	"Not applicable"			added October 2014
vivid_dreams	frequency	Does the participant have vivid dreams?		str	"Never" | "Rarely (a few times/month)" | "Occasionally (1-2 times/week)" | "Regularly (3-5 times/week)" | "Daily"	Not provided	"Not applicable"			added October 2014
weight_change		Has the participants weight has changed more than 10 lbs in the past year?		str	"Decreased more than 10 pounds" | "Remained stable" | "Increased more than 10 pounds"	Not provided	"Not applicable"
weight_kg		weight in kilograms		int		Not provided	"Not applicable"		bmi | bmi_corrected | bmi_cat | age_corrected | age_cat
weight_units		the unit of weight (kilograms)		str	"kg"		"Not applicable"
whole_eggs	frequency	How frequently the participant consumes whole eggs (cooked or uncooked)		str	"Never" | "Rarely (less than once/week)" | "Occasionally (1-2 times/week)" | "Regularly (3-5 times/week)" | "Daily"	Not provided	"Not applicable"			added October 2014
whole_grain_frequency	frequency	The frequency with which the participant eats breads or pastas with whole grains		str	"Never" | "Rarely (less than once/week)" | "Occasionally (1-2 times/week)" | "Regularly (3-5 times/week)" | "Daily"	Not provided	"Not applicable"			added October 2014

## Sheet: Vioscreen FFQ data dictionary
Info Type	Column header	Description	Units	Data Type
Supplement Info	vioscreen_multivitamin	Patient/Subject's response to the question "In the past three months, did you take a multiple vitamin/mineral supplement?" Yes/No	-	Yes/No
Supplement Info	vioscreen_multivitamin_freq	Frequency per week of multivitamin/ mineral supplement intake if Multivitamin = yes	-	Int
Supplement Info	vioscreen_multi_calcium_dose	Assumed default amount of 200mg of Calcium from a multivitamin intake if Multivitamin = yes	-	int
Supplement Info	vioscreen_multi_calcium_avg	Calculated daily calcium from mulitviatmins/minerals based on MultivitaminFreq and MultiCalciumDose if Multivitamin = yes	-	int
Supplement Info	vioscreen_calcium	Patient/Subject's response to the question " In the past three months, did you take a calcium supplement?" Yes/No	-	Yes/No
Supplement Info	vioscreen_calcium_freq	Frequency per week of calcium supplement intake if Calcium = yes. Value of 1-7 , "less than once"	-	Text
Supplement Info	vioscreen_calcium_dose	What amount of calcium did you usually take (do not include multivitamins)? if Calcium = yes	mg	Int
Supplement Info	vioscreen_calcium_avg	Patient/Subject's average daily intake of calcium from supplements based on CalciumFreq and CalciumDose.	mg	Int
Summary Variables	vioscreen_frt5_day	Daily Fruit Consumption (5-A-Day Method)	-	Double
Summary Variables	vioscreen_frtsumm	Daily Fruit Consumption (Summation Method)	-	Double
Summary Variables	vioscreen_veg5_day	Daily Vegetable Consumption (5-A-Day Method)	-	Double
Summary Variables	vioscreen_vegsumm	Daily Vegetable Consumption (Summation Method)	-	Double
Servings	vioscreen_alcohol_servings	Patient/Subject's estimated daily intake of Alcohol based on FFQ responses	-	Double
Servings	vioscreen_calcium_from_dairy_servings	Patient/Subject's estimated daily intake of Calcium From Dairy based on FFQ responses	-	Double
Servings	vioscreen_calcium_servings	Patient/Subject's estimated daily intake of Calcium based on FFQ responses	-	Double
Servings	vioscreen_low_fat_dairy_serving	Patient/Subject's estimated daily intake of Low Fat Dairy Products based on FFQ responses	-	Double
Servings	vioscreen_fried_fish_servings	Patient/Subject's estimated weekly intake of Fried Fish based on FFQ responses	-	Double
Servings	vioscreen_non_fried_fish_servings	Patient/Subject's estimated weekly intake of Non Fried Fish based on FFQ responses	-	Double
Servings	vioscreen_fish_servings	Patient/Subject's estimated weekly intake of Fish based on FFQ responses	-	Double
Servings	vioscreen_fried_food_servings	Patient/Subject's estimated daily intake of Fried Foods based on FFQ responses	-	Double
Servings	vioscreen_fruit_servings	Patient/Subject's estimated daily intake of Fruit based on FFQ responses	-	Double
Servings	vioscreen_juice_servings	Patient/Subject's estimated daily intake of Juice based on FFQ responses	-	Double
Servings	vioscreen_salad_vegetable_servings	Patient/Subject's estimated daily intake of Salad and Salad Vegetables based on FFQ responses	-	Double
Servings	vioscreen_sweet_servings	Patient/Subject's estimated daily intake of Sweet Foods based on FFQ responses	-	Double
Servings	vioscreen_vegetable_servings	Patient/Subject's estimated daily intake of Vegetables based on FFQ responses	-	Double
Servings	vioscreen_whole_grain_servings	Patient/Subject's estimated daily intake of Whole Grains based on FFQ responses	-	Double
Healthy Eating Index Score	vioscreen_hei_score	Healthy Eating Index (HEI) Score based on 2005 HEI formula	-	Integer
Healthy Eating Index Score	vioscreen_hei_fruit	HEI score for Total Fruit based on 2005 HEI formula	-	Double
Healthy Eating Index Score	vioscreen_hei_non_juice_frt	HEI score for Whole Fruit (Not Juice) based on 2005 HEI formula	-	Double
Healthy Eating Index Score	vioscreen_hei_veg	HEI score for Total Vegetables based on 2005 HEI formula	-	Double
Healthy Eating Index Score	vioscreen_hei_drk_g_org_veg_leg	HEI score for Dark Green and Orange Vegetables and Legumes (Legumes counted as vegetables only after Meat and Beans standard is met.) based on 2005 HEI formula	-	Double
Healthy Eating Index Score	vioscreen_hei_grains	HEI score for Total Grains based on 2005 HEI formula	-	Double
Healthy Eating Index Score	vioscreen_hei_whl_grains	HEI score for Whole Grains based on 2005 HEI formula	-	Double
Healthy Eating Index Score	vioscreen_hei_milk	HEI score for Milk (Includes all milk products, such as fluid milk, yogurt, and cheese, and soy beverages. based on 2005 HEI formula	-	Double
Healthy Eating Index Score	vioscreen_hei_meat_beans	HEI score for Meat and Beans based on 2005 HEI formula	-	Double
Healthy Eating Index Score	vioscreen_hei_oils	HEI score for Oils based on 2005 HEI formula	-	Double
Healthy Eating Index Score	vioscreen_hei_sat_fat	HEI score for Saturated Fat based on 2005 HEI formula	-	Double
Healthy Eating Index Score	vioscreen_hei_sodium	HEI score for Sodium based on 2005 HEI formula	-	Double
Healthy Eating Index Score	vioscreen_hei_sol_fat_alc_add_sug	HEI score for Calories from Solid Fat, Alcohol, and Added Sugar based on 2005 HEI formula	-	Double
Healthy Eating Index Score	vioscreen_hei2010_score	Healthy Eating Index (HEI) Score based on 2010 HEI formula	-	Integer
Healthy Eating Index Score	vioscreen_hei2010_fruit	HEI score for Total Fruit based on 2010 HEI formula	-	Double
Healthy Eating Index Score	vioscreen_hei2010_whole_fruit	HEI score for Whole Fruit (Not Juice) based on 2010 HEI formula	-	Double
Healthy Eating Index Score	vioscreen_hei2010_veg	HEI score for Total Vegetables based on 2010 HEI formula	-	Double
Healthy Eating Index Score	vioscreen_hei2010_greens_beans	HEI score for Greens and Beans based on 2010 HEI formula. It is noted that Greens and Beans replaces the HEI 2005 of Dark Green and Orange Vegetables and Legumes to emphasize that dark green vegetables and beans and peas (also known as legumes) are the two vegetable subgroups for which intakes are furthest from recommended levels.	-	Double
Healthy Eating Index Score	vioscreen_hei2010_whole_grains	HEI score for Whole Grains based on 2010 HEI formula	-	Double
Healthy Eating Index Score	vioscreen_hei2010_dairy	HEI score for Dairy food based on 2010 HEI formula	-	Double
Healthy Eating Index Score	vioscreen_hei2010_protien_foods	HEI score for Protein food based on 2010 HEI formula	-	Double
Healthy Eating Index Score	vioscreen_hei2010_sea_foods_plant_protiens	HEI score for Seafood and Plant based on 2010 HEI formula	-	Double
Healthy Eating Index Score	vioscreen_hei2010_fatty_acids	HEI score for Fatty Acids based on 2010 HEI formula	-	Double
Healthy Eating Index Score	vioscreen_hei2010_refined_grains	HEI score for Refined Grains based on 2010 HEI formula	-	Double
Healthy Eating Index Score	vioscreen_hei2010_sodium	HEI score for Sodium based on 2010 HEI formula	-	Double
Healthy Eating Index Score	vioscreen_hei2010_empty_calories	HEI score for Calories from solid fats, alcoholic beverages, and added sugars based on 2010 HEI; note that the threshold for counting alcohol is >13 grams/1,000 kcal. formula	-	Double
Primary Energy Sources	vioscreen_a_bev	MPED: Total drinks of alcohol	# of drinks	Double
Primary Energy Sources	vioscreen_a_cal	MPED: Calories from alcoholic beverages	kcal	Double
Other	vioscreen_acesupot	Acesulfame Potassium	mg	Double
Carbohydrates	vioscreen_add_sug	MPED: Teaspoon equivalents of added sugars	teaspoons	Double
Carbohydrates	vioscreen_addsugar	Added Sugars (by Available Carbohydrate)	g	Double
Carbohydrates	vioscreen_adsugtot	Added Sugars (by Total Sugars)	g	Double
Amino Acids	vioscreen_alanine	Alanine	g	Double
Primary Energy Sources	vioscreen_alcohol	Alcohol	g	Double
Carotenoids	vioscreen_alphacar	Alpha-Carotene (provitamin A carotenoid)	mcg	Double
Vitamins	vioscreen_alphtoce	Total Vitamin E Activity (total alphatocopherol equivalents)	mg	Double
Vitamins	vioscreen_alphtoco	Alpha-Tocopherol	mg	Double
Amino Acids	vioscreen_arginine	Arginine	g	Double
Other	vioscreen_ash	Ash	g	Double
Other	vioscreen_aspartam	Aspartame	mg	Double
Amino Acids	vioscreen_aspartic	Aspartic Acid	g	Double
Primary Energy Sources	vioscreen_avcarb	Available Carbohydrate	g	Double
Carotenoids	vioscreen_betacar	Beta-Carotene Equivalents (derived from provitamin A carotenoids)	mcg	Double
Carotenoids	vioscreen_betacryp	Beta-Cryptoxanthin (provitamin A carotenoid)	mcg	Double
Other	vioscreen_betaine	Betaine	mg	Double
Vitamins	vioscreen_betatoco	Beta-Tocopherol	mg	Double
Isoflavones and Similar	vioscreen_biochana	Biochanin A	mg	Double
Other	vioscreen_caffeine	Caffeine	mg	Double
Minerals	vioscreen_calcium	Calcium	mg	Double
Primary Energy Sources	vioscreen_calories	Energy	kcal	Double
Primary Energy Sources	vioscreen_carbo	Total Carbohydrate	g	Double
Fat and Cholesterol	vioscreen_cholest	Cholesterol	mg	Double
Other	vioscreen_choline	Choline	mg	Double
Fatty Acids	vioscreen_clac9t11	CLA cis-9, trans-11	g	Double
Fatty Acids	vioscreen_clat10c12	CLA trans-10, cis-12	g	Double
Minerals	vioscreen_copper	Copper	mg	Double
Isoflavones and Similar	vioscreen_coumest	Coumestrol	mg	Double
Amino Acids	vioscreen_cystine	Cystine	g	Double
Dairy	vioscreen_d_cheese	MPED: Number of cheese cup equivalents	cups	Double
Dairy	vioscreen_d_milk	MPED: Number of milk cup equivalents	cups	Double
Dairy	vioscreen_d_tot_soym	MPED: Total number of milk group (milk, yogurt & cheese) cup equivalents PLUS soy milk	cups	Double
Dairy	vioscreen_d_total	MPED: Total number of milk group (milk, yogurt & cheese) cup equivalents	cups	Double
Dairy	vioscreen_d_yogurt	MPED: Number of yogurt cup equivalents	cups	Double
Isoflavones and Similar	vioscreen_daidzein	Daidzein	mg	Double
Vitamins	vioscreen_delttoco	Delta-Tocopherol	mg	Double
Primary Energy Sources	vioscreen_discfat_oil	MPED: Grams of discretionary Oil	g	Double
Primary Energy Sources	vioscreen_discfat_sol	MPED: Grams of discretionary Solid fat	g	Double
Sugar Alcohols (polyvols)	vioscreen_erythr	Erythritol	g	Double
Fruit	vioscreen_f_citmlb	MPED: Number of citrus, melon, berry cup equivalents	cups	Double
Fruit	vioscreen_f_nj_citmlb	MPED: Number of non-juice citrus, melon, berry cup equivalents	cups	Double
Fruit	vioscreen_f_nj_other	MPED: Number of non-juice other fruit cup equivalents	cups	Double
Fruit	vioscreen_f_nj_total	MPED: Total number of non-juice fruit cup equivalents	cups	Double
Fruit	vioscreen_f_other	MPED: Number of other fruit cup equivalents	cups	Double
Fruit	vioscreen_f_total	MPED: Total number of fruit cup equivalents	cups	Double
Primary Energy Sources	vioscreen_fat	Total Fat	g	Double
Fiber	vioscreen_fiber	Total Dietary Fiber	g	Double
Fiber	vioscreen_fibh2o	Soluble Dietary Fiber	g	Double
Fiber	vioscreen_fibinso	Insoluble Dietary Fiber	g	Double
Vitamins	vioscreen_fol_deqv	Folate Dietary Equivalents	mcg	Double
Vitamins	vioscreen_fol_nat	Folate Natural (food folate)	mcg	Double
Vitamins	vioscreen_fol_syn	Folate Synthetic (folic acid)	mcg	Double
Isoflavones and Similar	vioscreen_formontn	Formononetin	mg	Double
Carbohydrates	vioscreen_fructose	Fructose	g	Double
Whole grains	vioscreen_g_nwhl	MPED: Number of non-whole grain ounce equivalents	oz equivalent	Double
Whole grains	vioscreen_g_total	MPED: Total number of grain ounce equivalents	oz equivalent	Double
Whole grains	vioscreen_g_whl	MPED: Number of whole grain ounce equivalents	oz equivalent	Double
Carbohydrates	vioscreen_galactos	Galactose	g	Double
Vitamins	vioscreen_gammtoco	Gamma-Tocopherol	mg	Double
Isoflavones and Similar	vioscreen_genistn	Genistein	mg	Double
Glycemic Load	vioscreen_glac	Glycemic Load Based on Available Carbohydrate	-	Double
Glycemic Load	vioscreen_gltc	Glycemic Load Based on Total Carbohydrate	-	Double
Carbohydrates	vioscreen_glucose	Glucose	g	Double
Amino Acids	vioscreen_glutamic	Glutamic Acid	g	Double
Amino Acids	vioscreen_glycine	Glycine	g	Double
Isoflavones and Similar	vioscreen_glycitn	Glycitein	mg	Double
Other	vioscreen_grams	Gram Amount (weight)	g	Double
Amino Acids	vioscreen_histidin	Histidine	g	Double
Sugar Alcohols (polyvols)	vioscreen_inositol	Inositol	g	Double
Minerals	vioscreen_iron	Iron	mg	Double
Amino Acids	vioscreen_isoleuc	Isoleucine	g	Double
Sugar Alcohols (polyvols)	vioscreen_isomalt	Isomalt	g	Double
Primary Energy Sources	vioscreen_joules	Energy	kj	Double
Sugar Alcohols (polyvols)	vioscreen_lactitol	Lactitol	g	Double
Carbohydrates	vioscreen_lactose	Lactose	g	Double
Legumes	vioscreen_legumes	MPED: Number of cooked dry beans and peas cup equivalents	cups	Double
Amino Acids	vioscreen_leucine	Leucine	g	Double
Glycemic Load	vioscreen_line_gi	Glycemic Index	-	Double
Carotenoids	vioscreen_lutzeax	Lutein + Zeaxanthin	mcg	Double
Carotenoids	vioscreen_lycopene	Lycopene	mcg	Double
Amino Acids	vioscreen_lysine	Lysine	g	Double
Protein	vioscreen_m_egg	MPED: Oz equivalents of lean meat from eggs	ounces	Double
Protein	vioscreen_m_fish_hi	MPED: Oz cooked lean meat from fish, other seafood high in Omega-3	ounces	Double
Protein	vioscreen_m_fish_lo	MPED: Oz cooked lean meat from fish, other seafood low in Omega-3	ounces	Double
Protein	vioscreen_m_frank	MPED: Oz cooked lean meat from franks, sausages, luncheon meats	ounces	Double
Protein	vioscreen_m_meat	MPED: Oz cooked lean meat from beef, pork, veal, lamb, and game	ounces	Double
Protein	vioscreen_m_mpf	MPED: Oz cooked lean meat from meat, poultry, fish	ounces	Double
Protein	vioscreen_m_nutsd	MPED: Oz equivalents of lean meat from nuts and seeds	ounces	Double
Protein	vioscreen_m_organ	MPED: Oz cooked lean meat from organ meats	ounces	Double
Protein	vioscreen_m_poult	MPED: Oz cooked lean meat from chicken, turkey, and other poultry	ounces	Double
Protein	vioscreen_m_soy	MPED: Oz equivalents of lean meat from soy product	ounces	Double
Minerals	vioscreen_magnes	Magnesium	mg	Double
Sugar Alcohols (polyvols)	vioscreen_maltitol	Maltitol	g	Double
Carbohydrates	vioscreen_maltose	Maltose	g	Double
Minerals	vioscreen_mangan	Manganese	mg	Double
Sugar Alcohols (polyvols)	vioscreen_mannitol	Mannitol	g	Double
Other	vioscreen_methhis3	3-Methylhistidine	mg	Double
Amino Acids	vioscreen_methion	Methionine	g	Double
Fatty Acids	vioscreen_mfa141	MUFA 14:1 (myristoleic acid)	g	Double
Fatty Acids	vioscreen_mfa161	MUFA 16:1 (palmitoleic acid)	g	Double
Fatty Acids	vioscreen_mfa181	MUFA 18:1 (oleic acid)	g	Double
Fatty Acids	vioscreen_mfa201	MUFA 20:1 (gadoleic acid)	g	Double
Fatty Acids	vioscreen_mfa221	MUFA 22:1 (erucic acid)	g	Double
Fat and Cholesterol	vioscreen_mfatot	Total Monounsaturated Fatty Acids (MUFA)	g	Double
Vitamins	vioscreen_natoco	Natural Alpha-Tocopherol (RRR-alphatocopherol or d- alpha-tocopherol	mg	Double
Other	vioscreen_nccglbr	NCC Glycemic Load (bread reference)	-	Double
Other	vioscreen_nccglgr	NCC Glycemic Load (glucose reference)	-	Double
Vitamins	vioscreen_niacin	Niacin (vitamin B3)	mg	Double
Vitamins	vioscreen_niacineq	Niacin Equivalents	mg	Double
Other	vioscreen_nitrogen	Nitrogen	g	Double
Fatty Acids	vioscreen_omega3	Omega-3 Fatty Acids [pfa205 +pfa226]	g	Double
Other	vioscreen_oxalic	Oxalic Acid	mg	Double
Other	vioscreen_oxalicm	Oxalic Acid value specific to studies that use the Renal FFQ	mg	Double
Vitamins	vioscreen_pantothe	Pantothenic Acid	mg	Double
Fiber	vioscreen_pectins	Pectins	g	Double
Fatty Acids	vioscreen_pfa182	PUFA 18:2 (linoleic acid)	g	Double
Fatty Acids	vioscreen_pfa183	PUFA 18:3 (linolenic acid)	g	Double
Fatty Acids	vioscreen_pfa184	PUFA 18:4 (parinaric acid)	g	Double
Fatty Acids	vioscreen_pfa204	PUFA 20:4 (arachidonic acid)	g	Double
Fatty Acids	vioscreen_pfa205	PUFA 20:5 (eicosapentaenoic acid [EPA])	g	Double
Fatty Acids	vioscreen_pfa225	PUFA 22:5 (docosapentaenoic acid [DPA])	g	Double
Fatty Acids	vioscreen_pfa226	PUFA 22:6 (docosahexaenoic acid [DHA])	g	Double
Fat and Cholesterol	vioscreen_pfatot	Total Polyunsaturated Fatty Acids (PUFA)	g	Double
Amino Acids	vioscreen_phenylal	Phenylalanine	g	Double
Minerals	vioscreen_phosphor	Phosphorus	mg	Double
Other	vioscreen_phytic	Phytic Acid	mg	Double
Sugar Alcohols (polyvols)	vioscreen_pinitol	Pinitol	g	Double
Minerals	vioscreen_potass	Potassium	mg	Double
Amino Acids	vioscreen_proline	Proline	g	Double
Primary Energy Sources	vioscreen_protanim	Animal Protein	g	Double
Primary Energy Sources	vioscreen_protein	Protein	g	Double
Primary Energy Sources	vioscreen_protveg	Vegetable Protein	g	Double
Vitamins	vioscreen_retinol	Retinol	mcg	Double
Grains	vioscreen_rgrain	Refined Grains (ounce equivalents)	oz equivalent	Double
Vitamins	vioscreen_ribofla	Riboflavin (vitamin B2)	mg	Double
Other	vioscreen_sacchar	Saccharin	mg	Double
Vitamins	vioscreen_satoco	Synthetic Alpha-Tocopherol (all rac-alphatocopherol or dl- alpha-tocopherol)	mg	Double
Minerals	vioscreen_selenium	Selenium	mcg	Double
Amino Acids	vioscreen_serine	Serine	g	Double
Fatty Acids	vioscreen_sfa100	SFA 10:0 (capric acid)	g	Double
Fatty Acids	vioscreen_sfa120	SFA 12:0 (lauric acid)	g	Double
Fatty Acids	vioscreen_sfa140	SFA 14:0 (myristic acid)	g	Double
Fatty Acids	vioscreen_sfa160	SFA 16:0 (palmitic acid)	g	Double
Fatty Acids	vioscreen_sfa170	SFA 17:0 (margaric acid)	g	Double
Fatty Acids	vioscreen_sfa180	SFA 18:0 (stearic acid)	g	Double
Fatty Acids	vioscreen_sfa200	SFA 20:0 (arachidic acid)	g	Double
Fatty Acids	vioscreen_sfa220	SFA 22:0 (behenic acid)	g	Double
Fatty Acids	vioscreen_sfa40	SFA 4:0 (butyric acid)	g	Double
Fatty Acids	vioscreen_sfa60	SFA 6:0 (caproic acid)	g	Double
Fatty Acids	vioscreen_sfa80	SFA 8:0 (caprylic acid)	g	Double
Fat and Cholesterol	vioscreen_sfatot	Total Saturated Fatty Acids (SFA)	g	Double
Minerals	vioscreen_sodium	Sodium	mg	Double
Sugar Alcohols (polyvols)	vioscreen_sorbitol	Sorbitol	g	Double
Carbohydrates	vioscreen_starch	Starch	g	Double
Other	vioscreen_sucpoly	Sucrose Polyester	g	Double
Carbohydrates	vioscreen_sucrlose	Sucralose	mg	Double
Carbohydrates	vioscreen_sucrose	Sucrose	g	Double
Carbohydrates	vioscreen_tagatose	Tagatose	mg	Double
Fatty Acids	vioscreen_tfa161t	TRANS 16:1 (trans-hexadecenoic acid)	g	Double
Fatty Acids	vioscreen_tfa181t	TRANS 18:1 (trans-octadecenoic acid [elaidic acid])	g	Double
Fatty Acids	vioscreen_tfa182t	TRANS 18:2 (trans-octadecadienoic acid [linolelaidic acid]); includes c-t, t-c, t-t)	g	Double
Grain	vioscreen_tgrain	Total Grains (ounce equivalents)	oz	Double
Vitamins	vioscreen_thiamin	Thiamin (vitamin B1)	mg	Double
Amino Acids	vioscreen_threonin	Threonine	g	Double
Fat and Cholesterol	vioscreen_totaltfa	Total Trans-Fatty Acids (TRANS)	g	Double
Fat and Cholesterol	vioscreen_totcla	Total Conjugated Linoleic Acid (CLA 18:2)	g	Double
Vitamins	vioscreen_totfolat	Total Folate	mcg	Double
Carbohydrates	vioscreen_totsugar	Total Sugars	g	Double
Amino Acids	vioscreen_tryptoph	Tryptophan	g	Double
Amino Acids	vioscreen_tyrosine	Tyrosine	g	Double
Vegetables	vioscreen_v_drkgr	MPED: Number of dark-green vegetable cup equivalents	cups	Double
Vegetables	vioscreen_v_orange	MPED: Number of orange vegetable cup equivalents	cups	Double
Vegetables	vioscreen_v_other	MPED: Number of other vegetable cup equivalents	cups	Double
Vegetables	vioscreen_v_potato	MPED: Number of white potato cup equivalents	cups	Double
Vegetables	vioscreen_v_starcy	MPED: Number of other starchy vegetable cup equivalents	cups	Double
Vegetables	vioscreen_v_tomato	MPED: Number of tomato cup equivalents	cups	Double
Vegetables	vioscreen_v_total	MPED: Total number of vegetable cup equivalents, excl legumes	cups	Double
Amino Acids	vioscreen_valine	Valine	g	Double
Vitamins	vioscreen_vita_iu	Total Vitamin A Activity (International Units)	IU	Double
Vitamins	vioscreen_vita_rae	Total Vitamin A Activity (Retinol Activity Equivalents)	mcg	Double
Vitamins	vioscreen_vita_re	Total Vitamin A Activity (Retinol Equivalents)	mcg	Double
Vitamins	vioscreen_vitb12	Vitamin B12 (cobalamin)	mcg	Double
Vitamins	vioscreen_vitb6	Vitamin B6 (pyridoxine, pyridoxyl, and pyridoxamine)	mg	Double
Vitamins	vioscreen_vitc	Vitamin C (ascorbic acid)	mg	Double
Vitamins	vioscreen_vitd	Vitamin D (calciferol)	mcg	Double
Vitamins	vioscreen_vitd_iu	Vitamin D (calciferol)	IU	Double
Vitamins	vioscreen_vitd2	Vitamin D2 (ergocalciferol)	mcg	Double
Vitamins	vioscreen_vitd3	Vitamin D3 (cholecalciferol)	mcg	Double
Vitamins	vioscreen_vite_iu	Vitamin E (International Units)	IU	Double
Vitamins	vioscreen_vitk	Vitamin K (phylloquinone)	mcg	Double
Other	vioscreen_water	Water	g	Double
Grains	vioscreen_wgrain	Whole Grains (ounce equivalents)	oz equivalent	Double
Sugar Alcohols (polyvols)	vioscreen_xylitol	Xylitol	g	Double
Minerals	vioscreen_zinc	Zinc	mg	Double
Protocol Info	vioscreen_database	Database Version used for analysis	-	char
Protocol Info	vioscreen_questionnaire	Questionnaire Version taken	-	char

## Sheet: Survey response rate
category	fraction_with_responses
acid_reflux	0.384271
acne_medication	0.967816
acne_medication_otc	0.967731
add_adhd	0.702061
age_years	0.961902
alcohol_consumption	0.977192
alcohol_frequency	0.977192
alzheimers	0.708312
antibiotic_history	0.972208
appendix_removed	0.968745
artificial_sweeteners	0.387312
asd	0.705271
autoimmune	0.700879
birth_year	0.969083
bmi	0.966717
bowel_movement_frequency	0.669877
bowel_movement_quality	0.704089
breastmilk_formula_ensure	0.684829
cancer	0.384355
cancer_treatment	0.0291434
cardiovascular_disease	0.706116
cat	0.971194
cdiff	0.696232
chickenpox	0.968322
clinical_condition	0.681196
consume_animal_products_abx	0.710677
contraceptive	0.822859
cosmetics_frequency	0.970519
country	0.99603
country_of_birth	0.982176
country_residence	0.389846
csection	0.972377
deodorant_use	0.973475
depression_bipolar_schizophrenia	0.294053
diabetes	0.96148
diet_type	0.973982
dog	0.974996
dominant_hand	0.967393
drinking_water_source	0.979135
drinks_per_session	0.18863
epilepsy_or_seizure_disorder	0.706623
exercise_frequency	0.972968
exercise_location	0.954891
fed_as_infant	0.710002
fermented_plant_frequency	0.696317
flossing_frequency	0.974151
flu_vaccine_date	0.969421
frozen_dessert_frequency	0.70789
fruit_frequency	0.706031
fungal_overgrowth	0.690911
gluten	0.894323
height_cm	0.972546
high_fat_red_meat_frequency	0.702061
homecooked_meals_frequency	0.707383
ibd	0.936729
ibs	0.697837
kidney_disease	0.705187
lactose	0.9543
last_move	0.710931
last_travel	0.961649
level_of_education	0.68694
liver_disease	0.703751
livingwith	0.966548
lowgrain_diet_type	0.507856
lung_disease	0.941037
meat_eggs_frequency	0.710762
mental_illness	0.382582
mental_illness_type_anorexia_nervosa	0.38123
mental_illness_type_bipolar_disorder	0.38123
mental_illness_type_bulimia_nervosa	0.38123
mental_illness_type_depression	0.38123
mental_illness_type_ptsd_posttraumatic_stress_disorder	0.38123
mental_illness_type_schizophrenia	0.38123
mental_illness_type_substance_abuse	0.38123
mental_illness_type_unspecified	0.38123
migraine	0.933604
milk_cheese_frequency	0.708059
milk_substitute_frequency	0.70713
multivitamin	0.971786
nail_biter	0.961902
olive_oil	0.70544
one_liter_of_water_a_day_frequency	0.70468
other_supplement_frequency	0.96866
pets_other	0.387819
pku	0.957932
pool_frequency	0.973644
poultry_frequency	0.709664
pregnant	0.774455
prepared_meals_frequency	0.710677
probiotic_frequency	0.709495
race	0.979557
ready_to_eat_meals_frequency	0.709157
red_meat_frequency	0.705862
roommates	0.730529
roommates_in_study	0.656699
salted_snacks_frequency	0.706876
seafood_frequency	0.7062
seasonal_allergies	0.955144
sex	0.962409
sibo	0.685842
skin_condition	0.916371
sleep_duration	0.978628
smoking_frequency	0.977868
softener	0.96148
state	0.826069
sugar_sweetened_drink_frequency	0.70713
sugary_sweets_frequency	0.708735
teethbrushing_frequency	0.977023
thyroid	0.702906
tonsils_removed	0.966464
types_of_plants	0.65577
vegetable_frequency	0.707383
vitamin_b_supplement_frequency	0.706031
vitamin_d_supplement_frequency	0.706961
vivid_dreams	0.378527
weight_change	0.964943
weight_kg	0.973306
whole_eggs	0.707721
whole_grain_frequency	0.701977
vioscreen_a_bev	0.148843
vioscreen_a_cal	0.148843
vioscreen_acesupot	0.148843
vioscreen_add_sug	0.148843
vioscreen_addsugar	0.148843
vioscreen_adsugtot	0.148843
vioscreen_alanine	0.148843
vioscreen_alcohol	0.148843
vioscreen_alcohol_servings	0.148843
vioscreen_alphacar	0.148843
vioscreen_alphtoce	0.148843
vioscreen_alphtoco	0.148843
vioscreen_arginine	0.148843
vioscreen_ash	0.148843
vioscreen_aspartam	0.148843
vioscreen_aspartic	0.148843
vioscreen_avcarb	0.148843
vioscreen_bcodeid	0.13482
vioscreen_betacar	0.148843
vioscreen_betacryp	0.148843
vioscreen_betaine	0.148843
vioscreen_betatoco	0.148843
vioscreen_biochana	0.148843
vioscreen_caffeine	0.148843
vioscreen_calcium	0.0382666
vioscreen_calcium.1	0.148843
vioscreen_calcium_avg	0.0293124
vioscreen_calcium_dose	0.0382666
vioscreen_calcium_freq	0.0382666
vioscreen_calcium_from_dairy_servings	0.148843
vioscreen_calcium_servings	0.148843
vioscreen_calories	0.148843
vioscreen_carbo	0.148843
vioscreen_cholest	0.148843
vioscreen_choline	0.148843
vioscreen_clac9t11	0.148843
vioscreen_clat10c12	0.148843
vioscreen_copper	0.148843
vioscreen_coumest	0.148843
vioscreen_cystine	0.148843
vioscreen_d_cheese	0.148843
vioscreen_d_milk	0.148843
vioscreen_d_tot_soym	0.148843
vioscreen_d_total	0.148843
vioscreen_d_yogurt	0.148843
vioscreen_daidzein	0.148843
vioscreen_database	0.148843
vioscreen_delttoco	0.148843
vioscreen_discfat_oil	0.148843
vioscreen_discfat_sol	0.148843
vioscreen_erythr	0.148843
vioscreen_f_citmlb	0.148843
vioscreen_f_nj_citmlb	0.148843
vioscreen_f_nj_other	0.148843
vioscreen_f_nj_total	0.148843
vioscreen_f_other	0.148843
vioscreen_f_total	0.148843
vioscreen_fat	0.148843
vioscreen_fiber	0.148843
vioscreen_fibh2o	0.148843
vioscreen_fibinso	0.148843
vioscreen_finished	0.148843
vioscreen_fish_servings	0.148843
vioscreen_fol_deqv	0.148843
vioscreen_fol_nat	0.148843
vioscreen_fol_syn	0.148843
vioscreen_formontn	0.148843
vioscreen_fried_fish_servings	0.148843
vioscreen_fried_food_servings	0.148843
vioscreen_frt5_day	0.148843
vioscreen_frtsumm	0.148843
vioscreen_fructose	0.148843
vioscreen_fruit_servings	0.148843
vioscreen_g_nwhl	0.148843
vioscreen_g_total	0.148843
vioscreen_g_whl	0.148843
vioscreen_galactos	0.148843
vioscreen_gammtoco	0.148843
vioscreen_genistn	0.148843
vioscreen_glac	0.148843
vioscreen_gltc	0.148843
vioscreen_glucose	0.148843
vioscreen_glutamic	0.148843
vioscreen_glycine	0.148843
vioscreen_glycitn	0.148843
vioscreen_grams	0.148843
vioscreen_hei2010__dairy	0.148843
vioscreen_hei2010__empty__calories	0.148843
vioscreen_hei2010__fatty__acids	0.148843
vioscreen_hei2010__fruit	0.148843
vioscreen_hei2010__greens__beans	0.148843
vioscreen_hei2010__protien__foods	0.148843
vioscreen_hei2010__refined__grains	0.148843
vioscreen_hei2010__sea_foods__plant_protiens	0.148843
vioscreen_hei2010__sodium	0.148843
vioscreen_hei2010__veg	0.148843
vioscreen_hei2010__whole__fruit	0.148843
vioscreen_hei2010__whole__grains	0.148843
vioscreen_hei2010_dairy	0.0576111
vioscreen_hei2010_empty_calories	0.0576111
vioscreen_hei2010_fatty_acids	0.0576111
vioscreen_hei2010_fruit	0.0576111
vioscreen_hei2010_greens_beans	0.0576111
vioscreen_hei2010_protien_foods	0.0576111
vioscreen_hei2010_refined_grains	0.0576111
vioscreen_hei2010_score	0.148843
vioscreen_hei2010_sea_foods_plant_protiens	0.0576111
vioscreen_hei2010_sodium	0.0576111
vioscreen_hei2010_veg	0.0576111
vioscreen_hei2010_whole_fruit	0.0576111
vioscreen_hei2010_whole_grains	0.0576111
vioscreen_hei__drk_g__org_veg__leg	0.148843
vioscreen_hei__fruit	0.148843
vioscreen_hei__grains	0.148843
vioscreen_hei__meat__beans	0.148843
vioscreen_hei__milk	0.148843
vioscreen_hei__non_juice_frt	0.148843
vioscreen_hei__oils	0.148843
vioscreen_hei__sat_fat	0.148843
vioscreen_hei__sodium	0.148843
vioscreen_hei__sol_fat__alc__add_sug	0.148843
vioscreen_hei__veg	0.148843
vioscreen_hei__whl__grains	0.148843
vioscreen_hei_drk_g_org_veg_leg	0.0576111
vioscreen_hei_fruit	0.0576111
vioscreen_hei_grains	0.0576111
vioscreen_hei_meat_beans	0.0576111
vioscreen_hei_milk	0.0576111
vioscreen_hei_non_juice_frt	0.0576111
vioscreen_hei_oils	0.0576111
vioscreen_hei_sat_fat	0.0576111
vioscreen_hei_score	0.148843
vioscreen_hei_sodium	0.0576111
vioscreen_hei_sol_fat_alc_add_sug	0.0576111
vioscreen_hei_veg	0.0576111
vioscreen_hei_whl_grains	0.0576111
vioscreen_histidin	0.148843
vioscreen_inositol	0.148843
vioscreen_iron	0.148843
vioscreen_isoleuc	0.148843
vioscreen_isomalt	0.148843
vioscreen_joules	0.148843
vioscreen_juice_servings	0.148843
vioscreen_lactitol	0.148843
vioscreen_lactose	0.148843
vioscreen_legumes	0.148843
vioscreen_leucine	0.148843
vioscreen_line_gi	0.148843
vioscreen_low_fat_dairy_serving	0.148843
vioscreen_lutzeax	0.148843
vioscreen_lycopene	0.148843
vioscreen_lysine	0.148843
vioscreen_m_egg	0.148843
vioscreen_m_fish_hi	0.148843
vioscreen_m_fish_lo	0.148843
vioscreen_m_frank	0.148843
vioscreen_m_meat	0.148843
vioscreen_m_mpf	0.148843
vioscreen_m_nutsd	0.148843
vioscreen_m_organ	0.148843
vioscreen_m_poult	0.148843
vioscreen_m_soy	0.148843
vioscreen_magnes	0.148843
vioscreen_maltitol	0.148843
vioscreen_maltose	0.148843
vioscreen_mangan	0.148843
vioscreen_mannitol	0.148843
vioscreen_methhis3	0.148843
vioscreen_methion	0.148843
vioscreen_mfa141	0.148843
vioscreen_mfa161	0.148843
vioscreen_mfa181	0.148843
vioscreen_mfa201	0.148843
vioscreen_mfa221	0.148843
vioscreen_mfatot	0.148843
vioscreen_multi_calcium_avg	0.0692685
vioscreen_multi_calcium_dose	0.0752661
vioscreen_multivitamin	0.0752661
vioscreen_multivitamin_freq	0.0752661
vioscreen_natoco	0.148843
vioscreen_nccglbr	0.148843
vioscreen_nccglgr	0.148843
vioscreen_niacin	0.148843
vioscreen_niacineq	0.148843
vioscreen_nitrogen	0.148843
vioscreen_non_fried_fish_servings	0.148843
vioscreen_omega3	0.148843
vioscreen_oxalic	0.148843
vioscreen_oxalicm	0.148843
vioscreen_pantothe	0.148843
vioscreen_pectins	0.148843
vioscreen_pfa182	0.148843
vioscreen_pfa183	0.148843
vioscreen_pfa183n3	0.13482
vioscreen_pfa184	0.148843
vioscreen_pfa204	0.148843
vioscreen_pfa205	0.148843
vioscreen_pfa225	0.148843
vioscreen_pfa226	0.148843
vioscreen_pfatot	0.148843
vioscreen_phenylal	0.148843
vioscreen_phosphor	0.148843
vioscreen_phytic	0.148843
vioscreen_pinitol	0.148843
vioscreen_potass	0.148843
vioscreen_procdate	0.148843
vioscreen_proline	0.148843
vioscreen_protanim	0.148843
vioscreen_protein	0.148843
vioscreen_protocol	0.148843
vioscreen_protveg	0.148843
vioscreen_questionnaire	0.148843
vioscreen_retinol	0.148843
vioscreen_rgrain	0.148843
vioscreen_ribofla	0.148843
vioscreen_sacchar	0.148843
vioscreen_salad_vegetable_servings	0.148843
vioscreen_satoco	0.148843
vioscreen_selenium	0.148843
vioscreen_serine	0.148843
vioscreen_sfa100	0.148843
vioscreen_sfa120	0.148843
vioscreen_sfa140	0.148843
vioscreen_sfa160	0.148843
vioscreen_sfa170	0.148843
vioscreen_sfa180	0.148843
vioscreen_sfa200	0.148843
vioscreen_sfa220	0.148843
vioscreen_sfa40	0.148843
vioscreen_sfa60	0.148843
vioscreen_sfa80	0.148843
vioscreen_sfatot	0.148843
vioscreen_sodium	0.148843
vioscreen_solidfat	0.13482
vioscreen_sorbitol	0.148843
vioscreen_starch	0.148843
vioscreen_started	0.148843
vioscreen_sucpoly	0.148843
vioscreen_sucrlose	0.148843
vioscreen_sucrose	0.148843
vioscreen_sweet_servings	0.148843
vioscreen_tagatose	0.148843
vioscreen_tfa161t	0.148843
vioscreen_tfa181t	0.148843
vioscreen_tfa182t	0.148843
vioscreen_tgrain	0.148843
vioscreen_thiamin	0.148843
vioscreen_threonin	0.148843
vioscreen_totaltfa	0.148843
vioscreen_totcla	0.148843
vioscreen_totfolat	0.148843
vioscreen_totsugar	0.148843
vioscreen_tryptoph	0.148843
vioscreen_tyrosine	0.148843
vioscreen_v_drkgr	0.148843
vioscreen_v_orange	0.148843
vioscreen_v_other	0.148843
vioscreen_v_potato	0.148843
vioscreen_v_starcy	0.148843
vioscreen_v_tomato	0.148843
vioscreen_v_total	0.148843
vioscreen_valine	0.148843
vioscreen_veg5_day	0.148843
vioscreen_vegetable_servings	0.148843
vioscreen_vegsumm	0.148843
vioscreen_vita_iu	0.148843
vioscreen_vita_rae	0.148843
vioscreen_vita_re	0.148843
vioscreen_vitb12	0.148843
vioscreen_vitb6	0.148843
vioscreen_vitc	0.148843
vioscreen_vitd	0.148843
vioscreen_vitd2	0.148843
vioscreen_vitd3	0.148843
vioscreen_vitd_iu	0.148843
vioscreen_vite_iu	0.148843
vioscreen_vitk	0.148843
vioscreen_water	0.148843
vioscreen_wgrain	0.148843
vioscreen_whole_grain_servings	0.148843
vioscreen_xylitol	0.148843
vioscreen_zinc	0.148843

## Sheet: Informal food questions vs. FFQ
AG_dietary	vioscreen var	test statistic	raw p-value	fdr corrected pval	bf corrected pval
types_of_plants	vioscreen_pectins	5876	2.26e-28	3.49e-26	5.47e-26
types_of_plants	vioscreen_veg5_day	5959	5.28e-28	4.26e-26	1.28e-25
types_of_plants	vioscreen_vegetable_servings	6000.5	2.88e-28	3.49e-26	6.97e-26
types_of_plants	vioscreen_betacar	6157	4.03e-27	2.44e-25	9.75e-25
types_of_plants	vioscreen_v_total	6333	2.36e-26	1.14e-24	5.72e-24
types_of_plants	vioscreen_vita_iu	6352	2.86e-26	1.15e-24	6.91e-24
types_of_plants	vioscreen_vegsumm	6382	3.82e-26	1.32e-24	9.24e-24
types_of_plants	vioscreen_vitk	6499	1.22e-25	3.7e-24	2.96e-23
types_of_plants	vioscreen_lutzeax	6565	2.34e-25	6.28e-24	5.66e-23
types_of_plants	vioscreen_fibinso	6679	7.09e-25	1.71e-23	1.71e-22
types_of_plants	vioscreen_vita_re	6732	1.18e-24	2.45e-23	2.86e-22
types_of_plants	vioscreen_v_drkgr	6735	1.22e-24	2.45e-23	2.94e-22
types_of_plants	vioscreen_v_other	6757.5	1.51e-24	2.81e-23	3.66e-22
types_of_plants	vioscreen_vitc	6817	2.67e-24	4.62e-23	6.47e-22
types_of_plants	vioscreen_fol_nat	7081	3.24e-23	5.22e-22	7.84e-21
alcohol_types_sour_beers	vioscreen_alcohol	878248	2.69344e-07	2.69344e-07	6.46426e-06
alcohol_types_sour_beers	vioscreen_a_bev	878712	2.44157e-07	2.54773e-07	5.85978e-06
alcohol_types_sour_beers	vioscreen_alcohol_servings	878712	2.44157e-07	2.54773e-07	5.85978e-06
alcohol_types_spiritshard_alcohol	vioscreen_alcohol	3880253	1.07394e-38	1.22736e-38	2.57746e-37
alcohol_types_spiritshard_alcohol	vioscreen_alcohol_servings	3886407	2.27673e-39	2.73381e-39	5.46415e-38
alcohol_types_spiritshard_alcohol	vioscreen_a_bev	3.8864e+06	2.27817e-39	2.73381e-39	5.46761e-38
alcohol_types_red_wine	vioscreen_alcohol_servings	3541235	3.88284e-76	5.17711e-76	9.31881e-75
alcohol_types_red_wine	vioscreen_a_bev	3.54124e+06	3.88208e-76	5.17711e-76	9.317e-75
alcohol_types_red_wine	vioscreen_alcohol	3.54322e+06	1.78827e-76	2.68241e-76	4.29186e-75
alcohol_consumption	vioscreen_a_bev	10239777	7.48488e-119	1.19758e-118	1.79637e-117
alcohol_consumption	vioscreen_alcohol_servings	10239777	7.48488e-119	1.19758e-118	1.79637e-117
alcohol_consumption	vioscreen_alcohol	10240179	6.91152e-119	1.19758e-118	1.65876e-117
alcohol_types_white_wine	vioscreen_alcohol_servings	4553768	3.46571e-137	6.95123e-137	8.3177e-136
alcohol_types_white_wine	vioscreen_a_bev	4553762	3.47561e-137	6.95123e-137	8.34147e-136
alcohol_types_white_wine	vioscreen_alcohol	4554109	2.94799e-137	6.95123e-137	7.07518e-136
alcohol_types_beercider	vioscreen_alcohol	5022809	7.2022e-264	1.92059e-263	1.72853e-262
alcohol_types_beercider	vioscreen_a_bev	5025343	1.33267e-264	4.00332e-264	3.1984e-263
alcohol_types_beercider	vioscreen_alcohol_servings	5025341	1.33444e-264	4.00332e-264	3.20266e-263
alcohol_frequency	vioscreen_alcohol_servings	4554109	2.16563e-287	8.66253e-287	5.19752e-286
alcohol_frequency	vioscreen_a_bev	4554109	2.14905e-287	8.66253e-287	5.15773e-286
alcohol_frequency	vioscreen_alcohol	4554109	1.31256e-287	7.87538e-287	3.15015e-286
alcohol_types_unspecified	vioscreen_alcohol_servings	1.94396e+07	0	0	0
alcohol_types_unspecified	vioscreen_a_bev	1.94396e+07	0	0	0
alcohol_types_unspecified	vioscreen_alcohol	1.9439e+07	0	0	0
sugar_sweetened_drink_frequency	vioscreen_add_sug	28989	1.42997e-08	1.42997e-08	1.42997e-07
sugar_sweetened_drink_frequency	vioscreen_addsugar	29017	1.25943e-08	1.39937e-08	1.25943e-07
sugar_sweetened_drink_frequency	vioscreen_adsugtot	29018	1.25372e-08	1.39937e-08	1.25372e-07
sugar_sweetened_drink_frequency	vioscreen_totsugar	29103	8.50219e-09	1.2146e-08	8.50219e-08
sugar_sweetened_drink_frequency	vioscreen_totsugar	29103	8.50219e-09	1.2146e-08	8.50219e-08
sugary_sweets_frequency	vioscreen_adsugtot	1872702	4.1696e-131	8.3392e-131	4.1696e-130
sugary_sweets_frequency	vioscreen_add_sug	1873071	2.936e-131	7.34001e-131	2.936e-130
sugary_sweets_frequency	vioscreen_addsugar	1873652	1.68933e-131	5.63112e-131	1.68933e-130
sugary_sweets_frequency	vioscreen_totsugar	1881397	1.01546e-134	5.07728e-134	1.01546e-133
sugary_sweets_frequency	vioscreen_totsugar	1881397	1.01546e-134	5.07728e-134	1.01546e-133
meat_eggs_frequency	vioscreen_m_meat	1.53871e+06	1.78557e-05	1.78557e-05	0.000857074
meat_eggs_frequency	vioscreen_m_mpf	1.54397e+06	7.91697e-06	8.08542e-06	0.000380015
meat_eggs_frequency	vioscreen_m_poult	1.54941e+06	3.3018e-06	3.44536e-06	0.000158486
meat_eggs_frequency	vioscreen_m_egg	1.55413e+06	1.50629e-06	1.60671e-06	7.23017e-05
meat_eggs_frequency	vioscreen_m_frank	1560533	4.98318e-07	5.43619e-07	2.39193e-05
meat_eggs_frequency	vioscreen_m_organ	1568534	9.88439e-08	1.10337e-07	4.74451e-06
meat_eggs_frequency	vioscreen_m_fish_lo	1570829	7.68961e-08	8.78812e-08	3.69101e-06
meat_eggs_frequency	vioscreen_m_fish_hi	1570998	7.45289e-08	8.72533e-08	3.57739e-06
high_fat_red_meat_frequency	vioscreen_m_egg	724726	1.24559e-43	1.4947e-43	5.97882e-42
high_fat_red_meat_frequency	vioscreen_m_organ	725812	2.11972e-44	2.60888e-44	1.01746e-42
high_fat_red_meat_frequency	vioscreen_m_meat	732936	3.58355e-47	4.5266e-47	1.72011e-45
high_fat_red_meat_frequency	vioscreen_m_mpf	734646	6.28598e-48	8.15478e-48	3.01727e-46
high_fat_red_meat_frequency	vioscreen_m_fish_hi	737826	2.37111e-49	3.16148e-49	1.13813e-47
high_fat_red_meat_frequency	vioscreen_m_frank	742094	2.72578e-51	3.73821e-51	1.30837e-49
high_fat_red_meat_frequency	vioscreen_m_poult	748532	2.72239e-54	3.84338e-54	1.30675e-52
seafood_frequency	vioscreen_m_fish_hi	1.61971e+06	6.12276e-55	8.90583e-55	2.93892e-53
high_fat_red_meat_frequency	vioscreen_m_fish_lo	750877	2.07482e-55	3.11223e-55	9.95914e-54
seafood_frequency	vioscreen_m_fish_lo	1.62573e+06	1.80312e-56	2.79193e-56	8.65497e-55
seafood_frequency	vioscreen_m_organ	1.6234e+06	1.60931e-56	2.5749e-56	7.7247e-55
seafood_frequency	vioscreen_m_mpf	1640599	2.39123e-60	3.9579e-60	1.14779e-58
seafood_frequency	vioscreen_m_poult	1.6531e+06	1.03619e-63	1.77633e-63	4.97373e-62
seafood_frequency	vioscreen_m_egg	1.66625e+06	2.40539e-67	4.27624e-67	1.15459e-65
seafood_frequency	vioscreen_m_meat	1.67862e+06	7.34193e-71	1.35543e-70	3.52413e-69
seafood_frequency	vioscreen_m_frank	1.68576e+06	6.03867e-73	1.15942e-72	2.89856e-71
red_meat_frequency	vioscreen_m_mpf	2538362	5.3438e-126	1.06876e-125	2.56502e-124
red_meat_frequency	vioscreen_m_meat	2.54542e+06	3.34954e-128	6.99034e-128	1.60778e-126
red_meat_frequency	vioscreen_m_egg	2558621	2.26117e-132	4.93345e-132	1.08536e-130
red_meat_frequency	vioscreen_m_organ	2570493	2.92597e-137	6.68793e-137	1.40447e-135
red_meat_frequency	vioscreen_m_fish_hi	2.57486e+06	1.33867e-137	3.21281e-137	6.42563e-136
red_meat_frequency	vioscreen_m_fish_lo	2.59057e+06	9.41126e-143	2.37758e-142	4.5174e-141
red_meat_frequency	vioscreen_m_frank	2.59222e+06	2.67685e-143	7.13826e-143	1.28489e-141
red_meat_frequency	vioscreen_m_poult	2.60671e+06	3.86884e-148	1.09238e-147	1.85704e-146
poultry_frequency	vioscreen_m_poult	4069184	9.94515e-179	2.98354e-178	4.77367e-177
poultry_frequency	vioscreen_m_mpf	4.10814e+06	2.81606e-189	9.01139e-189	1.35171e-187
poultry_frequency	vioscreen_m_frank	4136787	3.08086e-197	1.0563e-196	1.47881e-195
poultry_frequency	vioscreen_m_meat	4147841	2.44532e-200	9.02886e-200	1.17375e-198
poultry_frequency	vioscreen_m_egg	4149776	6.93689e-201	2.77476e-200	3.32971e-199
poultry_frequency	vioscreen_m_fish_hi	4.1506e+06	4.00189e-201	1.74628e-200	1.92091e-199
poultry_frequency	vioscreen_m_fish_lo	4153360	6.55751e-202	3.14761e-201	3.14761e-200
poultry_frequency	vioscreen_m_organ	4152857	1.35487e-203	7.22597e-203	6.50337e-202
consume_animal_products_abx	vioscreen_m_fish_hi	4.50769e+06	9.56937e-230	5.74162e-229	4.5933e-228
consume_animal_products_abx	vioscreen_m_fish_lo	4507751	9.13075e-230	5.74162e-229	4.38276e-228
consume_animal_products_abx	vioscreen_m_egg	4.5106e+06	1.41229e-230	1.12983e-229	6.779e-229
consume_animal_products_abx	vioscreen_m_organ	4503936	4.89453e-231	4.69875e-230	2.34937e-229
consume_animal_products_abx	vioscreen_m_frank	4519759	3.01856e-233	3.62227e-232	1.44891e-231
consume_animal_products_abx	vioscreen_m_poult	4.52603e+06	4.61315e-235	7.38104e-234	2.21431e-233
consume_animal_products_abx	vioscreen_m_mpf	4.52671e+06	2.92897e-235	7.02952e-234	1.4059e-233
consume_animal_products_abx	vioscreen_m_meat	4531290	1.33612e-236	6.41338e-235	6.41338e-235

## Sheet: Effect size, variables used
center_project_name
processing_robot
primer_plate
extraction_robot
plating
collection_month
vioscreen_vitd2
vioscreen_daidzein
high_fat_red_meat_frequency
consume_animal_products_abx
meat_eggs_frequency
diet_type
vioscreen_hei2010__sea_foods__plant_protiens
vioscreen_hei2010__protien__foods
vioscreen_hei2010__sodium
vioscreen_a_bev
alcohol_consumption
sleep_duration
asd
chickenpox
level_of_education
height_cm
age_cat
bmi_cat
weight_corrected
bmi
collection_date
elevation
last_travel
latitude
longitude
artificial_sweeteners
exercise_frequency
exercise_location
olive_oil
vioscreen_hei__oils
collection_time
fermented_plant_frequency
vioscreen_sucpoly
homecooked_meals_frequency
prepared_meals_frequency
sugar_sweetened_drink_frequency
ready_to_eat_meals_frequency
vioscreen_hei2010__refined__grains
vioscreen_fried_fish_servings
vioscreen_fried_food_servings
vioscreen_multi_calcium_avg
vioscreen_calcium_avg
allergic_to_i_have_no_food_allergies_that_i_know_of
allergic_to_shellfish
allergic_to_peanuts
probiotic_frequency
other_supplement_frequency
multivitamin
specialized_diet_other_restrictions_not_described_here
drinks_per_session
specialized_diet_westenprice_or_other_lowgrain_low_processed_fo
sugary_sweets_frequency
specialized_diet_exclude_refined_sugars
frozen_dessert_frequency
salted_snacks_frequency
milk_cheese_frequency
lactose
milk_substitute_frequency
gluten
specialized_diet_modified_paleo_diet
fungal_overgrowth
sibo
census_region
country
mental_illness_type_depression
specialized_diet_paleodiet_or_primal_diet
mental_illness_type_anorexia_nervosa
mental_illness_type_bulimia_nervosa
vivid_dreams
mental_illness_type_ptsd_posttraumatic_stress_disorder
acid_reflux
diabetes
antibiotic_history
cosmetics_frequency
deodorant_use
softener
contraceptive
acne_medication
acne_medication_otc
livingwith
liver_disease
cancer_treatment
pets_other
cat
dog
drinking_water_source
cancer
flossing_frequency
tonsils_removed
appendix_removed
fed_as_infant
kidney_disease
cardiovascular_disease
flu_vaccine_date
pregnant
weight_change
alcohol_types_red_wine
alcohol_types_white_wine
breastmilk_formula_ensure
teethbrushing_frequency
dominant_hand
epilepsy_or_seizure_disorder
add_adhd
mental_illness_type_bipolar_disorder
smoking_frequency
alcohol_types_beercider
alcohol_types_sour_beers
nail_biter
pool_frequency
csection
race
last_move
alcohol_types_spiritshard_alcohol
roommates
lung_disease
non_food_allergies_pet_dander
seasonal_allergies
non_food_allergies_drug_eg_penicillin
non_food_allergies_poison_ivyoak
non_food_allergies_beestings
well_id
non_food_allergies_sun
skin_condition
migraine
ibs
mental_illness
cdiff
autoimmune
clinical_condition
ibd
bowel_movement_frequency
bowel_movement_quality
vioscreen_hei2010__empty__calories
vioscreen_d_cheese
vioscreen_tfa181t
vioscreen_clac9t11
seafood_frequency
vioscreen_m_fish_hi
vioscreen_alanine
vioscreen_m_frank
vioscreen_m_meat
vioscreen_m_mpf
vioscreen_copper
vioscreen_cholest
vioscreen_d_yogurt
vioscreen_calcium.1
vioscreen_g_whl
vioscreen_add_sug
vioscreen_fol_deqv
vioscreen_avcarb
vioscreen_inositol
vioscreen_f_citmlb
vioscreen_betacryp
fruit_frequency
vioscreen_erythr
vegetable_frequency
vioscreen_lutzeax
vioscreen_alphacar
types_of_plants
vioscreen_xylitol
vioscreen_salad_vegetable_servings
vioscreen_caffeine
one_liter_of_water_a_day_frequency
vioscreen_grams
vioscreen_lycopene
vioscreen_v_starcy
vioscreen_biochana
vioscreen_fiber
vioscreen_formontn
vioscreen_betatoco
vioscreen_delttoco
vioscreen_acesupot
vioscreen_alphtoce

## Sheet: Effect size, Faith's PD
column_name	effect_size	effect_size_square	effect_size_values	pval_corrected	pval
race	0.732712	0.536868	Caucasian vs. Asian or Pacific Islander	0.000225922	2.30739e-51
center_project_name	0.716444	0.513293	AG20 vs. AG1	0.000225922	2.20265e-19
bowel_movement_frequency	0.694924	0.482919	Four or more vs. Less than one	0.000225922	1.59481e-16
types_of_plants	0.58007	0.336481	Less than 5 vs. More than 30	0.000225922	1.81724e-21
age_cat	0.580062	0.336472	Child vs. 60s	0.000225922	1.72036e-23
level_of_education	0.570068	0.324978	Did not complete high school vs. Graduate or Professional degree	0.000225922	3.68698e-16
country	0.558154	0.311536	United Kingdom vs. USA	0.000225922	1.56206e-97
vegetable_frequency	0.541294	0.292999	Daily vs. Less than weekly	0.000225922	1.63466e-15
antibiotic_history	0.526776	0.277493	I have not taken antibiotics in the past year. vs. Month	0.000225922	1.26612e-28
latitude	0.526626	0.277334	0.0 vs. 3.0	0.000225922	1.30589e-64
longitude	0.491298	0.241374	3.0 vs. 1.0	0.000225922	2.12336e-55
drinks_per_session	0.475364	0.225971	1 vs. I don't drink	0.000225922	7.24873e-08
vioscreen_caffeine	0.451611	0.203953	0.0 vs. 3.0	0.000225922	4.41653e-12
seafood_frequency	0.450374	0.202836	Regularly (3-5 times/week) vs. Never	0.000225922	5.72839e-22
ready_to_eat_meals_frequency	0.448142	0.200831	Regularly (3-5 times/week) vs. Never	0.000225922	2.01225e-12
salted_snacks_frequency	0.422072	0.178145	Rarely (less than once/week) vs. Daily	0.000225922	5.01071e-11
bowel_movement_quality	0.408062	0.166515	I tend to be constipated (have difficulty passing stool) vs. I tend to have diarrhea (watery stool)	0.000225922	1.31822e-14
extraction_robot	0.397963	0.158374	CARMEN vs. HOWE_KF1	0.000225922	5.29153e-11
sugar_sweetened_drink_frequency	0.376777	0.141961	Weekly vs. Never	0.000225922	8.08106e-19
vioscreen_m_fish_hi	0.370816	0.137504	0.0 vs. 2.0	0.000225922	3.57009e-09
chickenpox	0.364488	0.132851	No vs. Yes	0.000225922	3.98877e-34
last_travel	0.358432	0.128474	Month vs. I have not been outside of my country of residence in the past year.	0.000225922	7.38399e-22
alcohol_consumption	0.337865	0.114153	No vs. Yes	0.000225922	1.05967e-38
vioscreen_xylitol	0.332716	0.1107	0.0 vs. 3.0	0.000225922	2.68679e-06
homecooked_meals_frequency	0.321312	0.103242	Daily vs. Occasionally (1-2 times/week)	0.000225922	5.00199e-11
meat_eggs_frequency	0.312898	0.0979051	Regularly (3-5 times/week) vs. Never	0.000225922	3.74971e-07
plating	0.300851	0.0905112	LG vs. LDG	0.000225922	2.37179e-13
weight_change	0.283589	0.0804226	Increased more than 10 pounds vs. Remained stable	0.000225922	3.48151e-13
olive_oil	0.276023	0.0761887	Daily vs. Never	0.000225922	1.91768e-07
add_adhd	0.272713	0.0743726	Diagnosed by a medical professional (doctor, physician assistant) vs. I do not have this condition	0.000225922	5.13513e-06
bmi_corrected	0.269557	0.0726609	3.0 vs. 1.0	0.000225922	1.57254e-17
exercise_location	0.267708	0.0716673	Depends on the season vs. Outdoors	0.000225922	2.00679e-13
vioscreen_a_bev	0.26731	0.0714546	0.0 vs. 3.0	0.000225922	0.000128884
vioscreen_inositol	0.26488	0.0701614	0.0 vs. 2.0	0.000225922	0.000146794
milk_cheese_frequency	0.258254	0.0666951	Daily vs. Never	0.000225922	3.87205e-10
vioscreen_calcium	0.254963	0.0650064	0.0 vs. 2.0	0.000225922	4.80356e-05
fruit_frequency	0.250463	0.0627318	Rarely (less than once/week) vs. Daily	0.000225922	1.36992e-10
collection_month	0.242143	0.0586331	July vs. May	0.000225922	5.98889e-06
exercise_frequency	0.239314	0.057271	Rarely (a few times/month) vs. Daily	0.000225922	1.77864e-10
acne_medication_otc	0.238024	0.0566555	No vs. Yes	0.000225922	4.16202e-11
processing_robot	0.230628	0.0531891	CARMEN vs. JERE	0.000225922	6.46811e-05
flossing_frequency	0.228369	0.0521526	Daily vs. Never	0.000225922	1.07768e-10
prepared_meals_frequency	0.225087	0.0506641	Regularly (3-5 times/week) vs. Rarely (less than once/week)	0.000225922	4.21465e-10
elevation	0.219791	0.0483081	3.0 vs. 1.0	0.000225922	1.88214e-11
teethbrushing_frequency	0.2182	0.0476114	Daily vs. Regularly (3-5 times/week)	0.000225922	2.59087e-05
drinking_water_source	0.217496	0.0473044	Bottled vs. Well	0.000225922	5.3764e-06
alcohol_types_red_wine	0.215321	0.0463631	No vs. Yes	0.000225922	2.59196e-12
height_cm	0.214348	0.0459452	0.0 vs. 1.0	0.000225922	1.40149e-14
sleep_duration	0.213019	0.0453769	8 or more hours vs. 7-8 hours	0.000225922	2.95361e-12
primer_plate	0.20678	0.0427581	2 vs. 8	0.000225922	5.90354e-06
alcohol_types_spiritshard_alcohol	0.201639	0.0406585	No vs. Yes	0.000225922	5.01657e-12
frozen_dessert_frequency	0.201036	0.0404155	Weekly vs. Never	0.000225922	4.19607e-09
fermented_plant_frequency	0.198167	0.0392702	Daily vs. Never	0.000225922	3.36772e-05
diet_type	0.196781	0.0387228	Vegetarian vs. Omnivore	0.000225922	5.06462e-07
csection	0.190023	0.0361088	No vs. Yes	0.000225922	1.33645e-08
weight_corrected	0.182579	0.0333352	0.0 vs. 3.0	0.000225922	5.3566e-09
lactose	0.157652	0.0248541	No vs. Yes	0.000225922	3.18241e-09
alcohol_types_beercider	0.137225	0.0188307	No vs. Yes	0.000225922	1.05435e-07
high_fat_red_meat_frequency	0.121917	0.0148637	Never vs. Rarely (less than once/week)	0.000225922	3.23541e-05
clinical_condition	0.117534	0.0138142	Diagnosed by a medical professional (doctor, physician assistant) vs. I do not have this condition	0.000225922	0.00010844
cosmetics_frequency	0.116712	0.0136217	Daily vs. Never	0.000225922	4.35413e-05
seasonal_allergies	0.114296	0.0130635	No vs. Yes	0.000225922	1.75013e-08
alcohol_types_white_wine	0.110587	0.0122295	No vs. Yes	0.000225922	2.61534e-05
tonsils_removed	0.0998013	0.0099603	No vs. Yes	0.000225922	8.95549e-05

## Sheet: Effect size, unweighted UniFrac
column_name	effect_size	effect_size_square	effect_size_values	pval_corrected	pval
age_cat	0.616142	0.379631	Child vs. 60s	0.000323424	0.00019996
center_project_name	0.497663	0.247668	AG1 vs. AG23	0.000323424	0.00019996
antibiotic_history	0.388949	0.151281	Month vs. I have not taken antibiotics in the past year.	0.000323424	0.00019996
processing_robot	0.387074	0.149826	RikE vs. LUCY	0.000323424	0.00019996
prepared_meals_frequency	0.375348	0.140886	Occasionally (1-2 times/week) vs. Never	0.000323424	0.00019996
race	0.366027	0.133976	Caucasian vs. Asian or Pacific Islander	0.000323424	0.00019996
salted_snacks_frequency	0.345779	0.119563	Regularly (3-5 times/week) vs. Never	0.000323424	0.00019996
sugary_sweets_frequency	0.335986	0.112887	Regularly (3-5 times/week) vs. Never	0.000323424	0.00019996
country	0.319858	0.102309	United Kingdom vs. USA	0.000323424	0.00019996
longitude	0.316379	0.100095	1.0 vs. 3.0	0.000323424	0.00019996
fruit_frequency	0.305122	0.0930996	Occasionally (1-2 times/week) vs. Never	0.000323424	0.00019996
collection_month	0.300554	0.090333	February vs. June	0.000323424	0.00019996
types_of_plants	0.298036	0.0888257	Less than 5 vs. More than 30	0.000323424	0.00019996
latitude	0.29477	0.0868892	0.0 vs. 3.0	0.000323424	0.00019996
fungal_overgrowth	0.290273	0.0842583	Diagnosed by a medical professional (doctor, physician assistant) vs. I do not have this condition	0.000323424	0.00019996
bowel_movement_frequency	0.288244	0.0830846	Less than one vs. Four or more	0.000323424	0.00019996
drinks_per_session	0.25512	0.0650863	I don't drink vs. 2-3	0.000323424	0.00019996
vioscreen_caffeine	0.254092	0.0645628	0.0 vs. 3.0	0.000323424	0.00019996
primer_plate	0.250965	0.0629835	2 vs. 5	0.000323424	0.00019996
probiotic_frequency	0.248792	0.0618976	Daily vs. Never	0.000323424	0.00019996
vioscreen_a_bev	0.238383	0.0568265	0.0 vs. 3.0	0.000323424	0.00019996
vegetable_frequency	0.234869	0.0551633	Regularly (3-5 times/week) vs. Less than weekly	0.000323424	0.00019996
milk_cheese_frequency	0.232629	0.054116	Occasionally (1-2 times/week) vs. Never	0.000323424	0.00019996
vioscreen_g_whl	0.231106	0.0534098	0.0 vs. 3.0	0.000323424	0.00019996
sugar_sweetened_drink_frequency	0.229351	0.0526018	Weekly vs. Never	0.000323424	0.00019996
weight_corrected	0.223908	0.0501349	0.0 vs. 3.0	0.000323424	0.00019996
extraction_robot	0.222789	0.0496347	NEWE vs. HOWE_KF3	0.000323424	0.00019996
level_of_education	0.221166	0.0489143	Did not complete high school vs. Some graduate school or professional	0.000323424	0.00019996
vioscreen_m_frank	0.220218	0.0484962	0.0 vs. 3.0	0.000323424	0.00019996
last_travel	0.210709	0.0443983	3 months vs. I have not been outside of my country of residence in the past year.	0.000323424	0.00019996
vioscreen_inositol	0.196003	0.0384173	2.0 vs. 0.0	0.000323424	0.00019996
autoimmune	0.195913	0.0383819	Diagnosed by a medical professional (doctor, physician assistant) vs. I do not have this condition	0.000323424	0.00019996
vioscreen_d_cheese	0.195072	0.0380533	2.0 vs. 0.0	0.000323424	0.00019996
appendix_removed	0.184439	0.0340179	No vs. Yes	0.000323424	0.00019996
ready_to_eat_meals_frequency	0.183763	0.0337688	Regularly (3-5 times/week) vs. Never	0.000323424	0.00019996
vioscreen_erythr	0.182095	0.0331584	0.0 vs. 3.0	0.000323424	0.00019996
olive_oil	0.181855	0.0330711	Regularly (3-5 times/week) vs. Never	0.000323424	0.00019996
seafood_frequency	0.180409	0.0325475	Occasionally (1-2 times/week) vs. Regularly (3-5 times/week)	0.000323424	0.00019996
clinical_condition	0.179454	0.0322036	Diagnosed by a medical professional (doctor, physician assistant) vs. I do not have this condition	0.000323424	0.00019996
vioscreen_avcarb	0.178786	0.0319645	0.0 vs. 3.0	0.000323424	0.00019996
vioscreen_m_fish_hi	0.175735	0.0308829	2.0 vs. 0.0	0.000323424	0.00019996
high_fat_red_meat_frequency	0.17513	0.0306704	Occasionally (1-2 times/week) vs. Never	0.000323424	0.00019996
frozen_dessert_frequency	0.172679	0.0298182	Weekly vs. Never	0.000323424	0.00019996
other_supplement_frequency	0.171145	0.0292905	No vs. Yes	0.000323424	0.00019996
meat_eggs_frequency	0.1697	0.028798	Regularly (3-5 times/week) vs. Never	0.000323424	0.00019996
census_region	0.168829	0.0285033	South vs. Northeast	0.000323424	0.00019996
alcohol_consumption	0.166397	0.027688	No vs. Yes	0.000323424	0.00019996
drinking_water_source	0.16601	0.0275594	Bottled vs. City	0.000323424	0.00019996
bmi_corrected	0.16559	0.0274201	0.0 vs. 3.0	0.000323424	0.00019996
flossing_frequency	0.162013	0.0262482	Rarely (a few times/month) vs. Daily	0.000323424	0.00019996
bowel_movement_quality	0.158633	0.0251643	I tend to have normal formed stool vs. I tend to be constipated (have difficulty passing stool)	0.000323424	0.00019996
flu_vaccine_date	0.157485	0.0248017	6 months vs. Year	0.000323424	0.00019996
plating	0.155746	0.0242569	LG vs. JG	0.000323424	0.00019996
vioscreen_f_citmlb	0.152418	0.0232313	0.0 vs. 1.0	0.000323424	0.00019996
vioscreen_m_meat	0.148001	0.0219044	0.0 vs. 1.0	0.000323424	0.00019996
vioscreen_grams	0.147901	0.0218748	2.0 vs. 0.0	0.000323424	0.00019996
fermented_plant_frequency	0.145931	0.021296	Rarely (less than once/week) vs. Daily	0.000323424	0.00019996
lactose	0.144066	0.0207551	No vs. Yes	0.000323424	0.00019996
vioscreen_biochana	0.140587	0.0197647	2.0 vs. 0.0	0.000323424	0.00019996
vioscreen_betacryp	0.13955	0.0194743	0.0 vs. 1.0	0.000323424	0.00019996
milk_substitute_frequency	0.129965	0.0168909	Rarely (less than once/week) vs. Daily	0.000323424	0.00019996
elevation	0.126003	0.0158767	2.0 vs. 3.0	0.000323424	0.00019996
pool_frequency	0.125784	0.0158217	Rarely (a few times/month) vs. Never	0.000323424	0.00019996
contraceptive	0.125246	0.0156865	No vs. Yes, I am taking the "pill"	0.000323424	0.00019996
deodorant_use	0.124794	0.0155735	I use an antiperspirant vs. I do not use deodorant or an antiperspirant	0.000323424	0.00019996
height_cm	0.121409	0.0147402	0.0 vs. 3.0	0.000323424	0.00019996
vioscreen_tfa181t	0.12047	0.014513	0.0 vs. 3.0	0.000323424	0.00019996
multivitamin	0.119019	0.0141656	No vs. Yes	0.000323424	0.00019996
nail_biter	0.117757	0.0138668	No vs. Yes	0.000323424	0.00019996
vioscreen_calcium	0.11624	0.0135117	0.0 vs. 3.0	0.000323424	0.00019996
vioscreen_xylitol	0.115359	0.0133076	0.0 vs. 3.0	0.000323424	0.00019996
alcohol_types_beercider	0.114893	0.0132004	No vs. Yes	0.000323424	0.00019996
csection	0.112689	0.0126988	No vs. Yes	0.000323424	0.00019996
fed_as_infant	0.109508	0.0119921	Primarily infant formula vs. Primarily breast milk	0.000323424	0.00019996
diet_type	0.107416	0.0115382	Omnivore but do not eat red meat vs. Omnivore	0.000323424	0.00019996
one_liter_of_water_a_day_frequency	0.102734	0.0105542	Occasionally (1-2 times/week) vs. Never	0.000323424	0.00019996
homecooked_meals_frequency	0.100685	0.0101374	Daily vs. Occasionally (1-2 times/week)	0.000323424	0.00019996
vioscreen_fiber	0.0991292	0.00982661	0.0 vs. 3.0	0.000323424	0.00019996
tonsils_removed	0.0972659	0.00946066	No vs. Yes	0.000323424	0.00019996
sleep_duration	0.0964352	0.00929974	8 or more hours vs. 7-8 hours	0.000323424	0.00019996
gluten	0.093959	0.00882829	I do not eat gluten because it makes me feel bad vs. No	0.000323424	0.00019996
consume_animal_products_abx	0.0906614	0.00821949	No vs. Yes	0.000323424	0.00019996
exercise_location	0.0869163	0.00755445	Outdoors vs. Indoors	0.000323424	0.00019996
allergic_to_i_have_no_food_allergies_that_i_know_of	0.0861406	0.0074202	No vs. Yes	0.000323424	0.00019996
ibs	0.0846931	0.00717292	Diagnosed by a medical professional (doctor, physician assistant) vs. I do not have this condition	0.000323424	0.00019996
vioscreen_m_mpf	0.0837133	0.00700792	0.0 vs. 3.0	0.000323424	0.00019996
vioscreen_alphacar	0.0812494	0.00660146	2.0 vs. 0.0	0.000323424	0.00019996
vioscreen_fol_deqv	0.0774648	0.0060008	0.0 vs. 3.0	0.000323424	0.00019996
roommates	0.0745075	0.00555137	None vs. Two	0.000323424	0.00019996
acne_medication_otc	0.0714674	0.00510759	No vs. Yes	0.000323424	0.00019996
vioscreen_add_sug	0.070922	0.00502993	1.0 vs. 3.0	0.000323424	0.00019996
vioscreen_copper	0.068438	0.00468376	0.0 vs. 3.0	0.000323424	0.00019996
exercise_frequency	0.067677	0.00458017	Daily vs. Occasionally (1-2 times/week)	0.000323424	0.00019996
teethbrushing_frequency	0.0671877	0.00451419	Regularly (3-5 times/week) vs. Daily	0.000323424	0.00019996
vioscreen_lutzeax	0.0631966	0.00399381	2.0 vs. 0.0	0.000323424	0.00019996
weight_change	0.0628113	0.00394526	Remained stable vs. Decreased more than 10 pounds	0.000323424	0.00019996
vioscreen_salad_vegetable_servings	0.0576481	0.0033233	2.0 vs. 0.0	0.000323424	0.00019996
chickenpox	0.0563154	0.00317143	No vs. Yes	0.000323424	0.00019996
alcohol_types_white_wine	0.043678	0.00190776	No vs. Yes	0.000323424	0.00019996
livingwith	0.0407616	0.00166151	No vs. Yes	0.000323424	0.00019996
last_move	0.0397981	0.00158389	I have lived in my current state of residence for more than a year. vs. Within the past year	0.000323424	0.00019996
vioscreen_formontn	0.0365574	0.00133644	2.0 vs. 0.0	0.000323424	0.00019996
add_adhd	0.0343336	0.0011788	Diagnosed by a medical professional (doctor, physician assistant) vs. I do not have this condition	0.000323424	0.00019996
cosmetics_frequency	0.0315921	0.000998058	Daily vs. Never	0.000323424	0.00019996
cat	0.02988	0.000892811	No vs. Yes	0.000323424	0.00019996
vioscreen_lycopene	0.0238639	0.000569485	1.0 vs. 3.0	0.000323424	0.00019996
vioscreen_alphtoce	0.0237847	0.000565713	0.0 vs. 3.0	0.000323424	0.00019996
alcohol_types_spiritshard_alcohol	0.0234096	0.000548008	No vs. Yes	0.000323424	0.00019996
seasonal_allergies	0.0225872	0.000510183	No vs. Yes	0.000323424	0.00019996
acid_reflux	0.0218165	0.000475961	Diagnosed by a medical professional (doctor, physician assistant) vs. I do not have this condition	0.000323424	0.00019996
dog	0.0216398	0.000468281	No vs. Yes	0.000323424	0.00019996
softener	0.00762854	5.81946e-05	No vs. Yes	0.000323424	0.00019996
alcohol_types_red_wine	0.00371806	1.3824e-05	No vs. Yes	0.000323424	0.00019996

## Sheet: Effect size, weighted UniFrac
column_name	effect_size	effect_size_square	effect_size_values	pval_corrected	pval
center_project_name	0.609659	0.371684	AG18 vs. AG10	0.000211653	0.00019996
collection_month	0.362163	0.131162	November vs. June	0.000211653	0.00019996
primer_plate	0.36056	0.130004	5 vs. 10	0.000211653	0.00019996
vegetable_frequency	0.311384	0.0969603	Daily vs. Less than weekly	0.000211653	0.00019996
bowel_movement_frequency	0.308138	0.0949488	Four or more vs. Less than one	0.000211653	0.00019996
extraction_robot	0.302476	0.0914918	HOWE_KF3 vs. NEWE	0.000211653	0.00019996
plating	0.270039	0.0729208	GG vs. LDG	0.000211653	0.00019996
types_of_plants	0.238896	0.0570715	Less than 5 vs. More than 30	0.000211653	0.00019996
alcohol_consumption	0.183854	0.0338024	No vs. Yes	0.000211653	0.00019996
flossing_frequency	0.164173	0.0269528	Daily vs. Never	0.000211653	0.00019996
processing_robot	0.15331	0.0235041	JERE vs. LUCY	0.000211653	0.00019996
sleep_duration	0.151328	0.0229	8 or more hours vs. 7-8 hours	0.000211653	0.00019996
milk_cheese_frequency	0.144984	0.0210202	Daily vs. Rarely (less than once/week)	0.000211653	0.00019996
country	0.137061	0.0187857	USA vs. United Kingdom	0.000211653	0.00019996
cosmetics_frequency	0.133167	0.0177336	Never vs. Rarely (a few times/month)	0.000211653	0.00019996
latitude	0.132602	0.0175832	1.0 vs. 3.0	0.000211653	0.00019996
bowel_movement_quality	0.126431	0.0159848	I tend to have diarrhea (watery stool) vs. I tend to be constipated (have difficulty passing stool)	0.000211653	0.00019996
antibiotic_history	0.122042	0.0148943	Month vs. I have not taken antibiotics in the past year.	0.000211653	0.00019996
chickenpox	0.121607	0.0147882	No vs. Yes	0.000211653	0.00019996
longitude	0.118724	0.0140955	1.0 vs. 3.0	0.000211653	0.00019996
bmi_corrected	0.116492	0.0135703	1.0 vs. 3.0	0.000211653	0.00019996
drinking_water_source	0.114742	0.0131658	Bottled vs. City	0.000211653	0.00019996
flu_vaccine_date	0.105499	0.01113	Month vs. Year	0.000211653	0.00019996
meat_eggs_frequency	0.103611	0.0107353	Daily vs. Occasionally (1-2 times/week)	0.000211653	0.00019996
age_cat	0.0948206	0.00899095	40s vs. Child	0.000211653	0.00019996
vioscreen_f_citmlb	0.0940567	0.00884666	0.0 vs. 3.0	0.000211653	0.00019996
sugary_sweets_frequency	0.0929745	0.00864426	Never vs. Regularly (3-5 times/week)	0.000211653	0.00019996
diet_type	0.0920372	0.00847084	Omnivore vs. Vegetarian	0.000211653	0.00019996
high_fat_red_meat_frequency	0.091952	0.00845518	Regularly (3-5 times/week) vs. Rarely (less than once/week)	0.000211653	0.00019996
weight_corrected	0.0898148	0.00806669	0.0 vs. 3.0	0.000211653	0.00019996
fruit_frequency	0.0890706	0.00793356	Daily vs. Never	0.000211653	0.00019996
last_travel	0.0876304	0.00767908	I have not been outside of my country of residence in the past year. vs. 3 months	0.000211653	0.00019996
sugar_sweetened_drink_frequency	0.0825065	0.00680733	Weekly vs. Never	0.000211653	0.00019996
elevation	0.0813872	0.00662387	1.0 vs. 3.0	0.000211653	0.00019996
alcohol_types_beercider	0.0669154	0.00447767	No vs. Yes	0.000211653	0.00019996
vioscreen_erythr	0.0644244	0.0041505	0.0 vs. 3.0	0.000211653	0.00019996
salted_snacks_frequency	0.0623203	0.00388382	Never vs. Regularly (3-5 times/week)	0.000211653	0.00019996
acne_medication_otc	0.0622277	0.00387229	No vs. Yes	0.000211653	0.00019996
vioscreen_avcarb	0.061946	0.0038373	0.0 vs. 3.0	0.000211653	0.00019996
prepared_meals_frequency	0.0526778	0.00277495	Regularly (3-5 times/week) vs. Rarely (less than once/week)	0.000211653	0.00019996
ibs	0.0513141	0.00263314	Diagnosed by a medical professional (doctor, physician assistant) vs. I do not have this condition	0.000211653	0.00019996
multivitamin	0.0501192	0.00251194	No vs. Yes	0.000211653	0.00019996
race	0.0469721	0.00220638	Caucasian vs. Asian or Pacific Islander	0.000211653	0.00019996
gluten	0.0439726	0.00193359	No vs. I do not eat gluten because it makes me feel bad	0.000211653	0.00019996
seasonal_allergies	0.0432544	0.00187095	No vs. Yes	0.000211653	0.00019996
exercise_location	0.0368696	0.00135937	Indoors vs. Both	0.000211653	0.00019996
exercise_frequency	0.034342	0.00117937	Daily vs. Occasionally (1-2 times/week)	0.000211653	0.00019996
vioscreen_g_whl	0.0330596	0.00109294	2.0 vs. 0.0	0.000211653	0.00019996
other_supplement_frequency	0.0298326	0.000889985	No vs. Yes	0.000211653	0.00019996
homecooked_meals_frequency	0.0295672	0.000874217	Daily vs. Occasionally (1-2 times/week)	0.000211653	0.00019996
probiotic_frequency	0.0235299	0.000553656	Daily vs. Never	0.000211653	0.00019996
height_cm	0.0215347	0.000463743	2.0 vs. 0.0	0.000211653	0.00019996
clinical_condition	0.0197711	0.000390897	Diagnosed by a medical professional (doctor, physician assistant) vs. I do not have this condition	0.000211653	0.00019996
lactose	0.0169848	0.000288484	No vs. Yes	0.000211653	0.00019996
alcohol_types_spiritshard_alcohol	0.0100628	0.00010126	No vs. Yes	0.000211653	0.00019996
vioscreen_calcium	0.00677278	4.58705e-05	0.0 vs. 3.0	0.000211653	0.00019996

## Sheet: Mapping to Falony et al.
Falony et al. variable	AGP variable
Bristol stool score	bowel_movement_quality
Body mass index	bmi_corrected
Age	age_cat
Height	height_cm
Fruit (days since consumed)	fruit_frequency
Coffee (days since consumed)	vioscreen_caffeine
Beer consumption	alcohol_types_beercider
Alcohol (average past week)	alcohol_consumption
Meat (average past week)	high_fat_red_meat_frequency
Sleep (hours/day)	sleep_duration
Irritable bowel syndrome	ibs
