# Supplementary material for: American Gut: an Open Platform for Citizen Science Microbiome Research
Source: mSystems. 2018 May 15;3(3):e00031-18. doi: 10.1128/mSystems.00031-18 (PMC5954204; doi:10.1128/mSystems.00031-18)
Supplement: TABLE S4 [file sys003182229st4.xlsx]

## Sheet: Bloom removal in other studies
Study name	Qiita Study ID	number of samples at 1,000 seq/sample	read length	Reference	Mantel test Spearman rho
					Bray-Curtis	Weighted UniFrac	Unweighted UniFrac
Global Gut	850	528	100	22699611	0.98	0.96	0.93
Microbiome of uncontacted Amerindians	10052	66	150	26229982	0.99	0.99	0.97
New Onset Crohn’s Disease	1939, 1998	1579	150	24629344	0.93	0.92	0.85
Moving pictures	550	929	150	21624126	0.99	0.99	0.99
Smarr time series	10283	92	150	Unpublished	0.93	0.93	0.81
Parkinson’s	10567	340	150	28195358	0.76	0.7	0.82
Human Genetics Shape the Gut Microbiome	2014	1017	150	25417156	0.95	0.94	0.8
MS Egle study (UCSD plate)	11336	64	150	28893978	0.95	0.92	0.84
Mayo Bangladesh	10352	876	150	28258145	0.98	0.97	0.83

## Sheet: Cultures ID'd by 16S blooms 
bloom organism sOTU ID	bloom organism closest taxonomic ID	isolates with exact 16S match
04195686f2b70585790ec75320de0d6f	g_Escherichia;s_coli	65
4e1758e81adcb1107024ee52c0113a6f	g_Citrobacter	2
c18afe570abfe82d2f746ecc6e291bab	g_Klebsiella	1
ece1af985b63ebccd2833e9b5f0432e3	f__Enterobacteriaceae	1
30fc8af207d17abc37394fbf3d1793f7	g__Proteus	1

## Sheet: Culture taxonomy
Isolate taxonomic classification	Number
Escherichia coli	89
Enterococcus faecium	5
Citrobacter freundii	3
Enterococcus faecalis	3
Staphylococcus haemolyticus	3
Enterobacter cloacae	2
Klebsiella pneumoniae	2
Bacillus safensis	1
Candida dubliniensis	1
Enterococcus casseliflavus	1
Enterococcus durans	1
Enterococcus hirae	1
Proteus mirabilis	1
Raoultella ornithinolytica	1
Staphylococcus epidermidis	1
Staphylococcus simulans	1
Not identified	3
total	119

## Sheet: Biosynthetic Gene Clusters
C-A-KS-AT-KR-KS-AT-A-C-A-KS-AT-C-A-C-A-KS-C-A-C-A-KS-TE
C-A-KS-AT-KR-KS-AT-A-C-A-KS-AT-C-A-C-*-KS-C-*-C-A-KS-TE
C-A-KS-AT-KR-KS-AT-A-C-A-KS-AT-C-A-*-*-*--C-A-C-A-KS-TE
C-A-KS-AT-KR-KS-AT-A-C-A-KS-AT-C-A-C-A-KS-C-A-C
AT-A-C-A-KS-AT-C-A-C-A-KS-C-A-C-A-KS-TE
C-A-C-A-C-A-C-C-A-C-A-C-A-C-C-A-TE-A-KR-C-A-C-C-A-KR-C-A-TE-TE
The BGCs are represented in the alphabet of its domains where A, AT, C, KR, KS, and TE stand for adenylation, acyltransferase, condensation, ketoreductase, keto-synthase and termination domains. (Top) The most common sequence (shown on top and coinciding with the known sequence of colibactin) occurs in 11 datasets (10317.000002467, 10317.000004226, 10317.000003817, 10317.000004792, 10317.00002065…
