# Supplementary material for: American Gut: an Open Platform for Citizen Science Microbiome Research
Source: mSystems. 2018 May 15;3(3):e00031-18. doi: 10.1128/mSystems.00031-18 (PMC5954204; doi:10.1128/mSystems.00031-18)
Supplement: TABLE S5 [file sys003182229st5.xlsx]

## Sheet: Bloom fract. metabolites 
Feature (m/z and retention time)	Spearman rho	p-value
X480.3106_280.9592	0.624685	2.81e-54
X454.2968_271.6052	0.461083	4.12e-27
X452.2888_262.0871	0.414114	1.1e-21
X485.3037_254.2668	0.362259	1.31e-16
X488.3187_207.9082	0.255046	1.06e-08

## Sheet: ABX Kruskal Wallis
Metadata	Metabolite	p-value	adj-p-value
ALLERGIC_TO_UNSPECIFIED_classes	X415.3618_510.0419	0.000130832	0.00230264
ALLERGIC_TO_UNSPECIFIED_classes	X897.7324_553.7456	5.56111e-09	1.46813e-06
ALLERGIC_TO_UNSPECIFIED_classes	X234.1962_180.0349	3.5073e-07	4.62963e-05
ALLERGIC_TO_UNSPECIFIED_classes	X402.3675_512.5747	0.00521505	0.0252619
ALLERGIC_TO_UNSPECIFIED_classes	X504.3056_155.1413	0.000167409	0.00260574
ALLERGIC_TO_UNSPECIFIED_classes	X398.3389_215.2100	0.00139318	0.0104117
ALLERGIC_TO_UNSPECIFIED_classes	X450.3811_368.8230	0.000461886	0.00508075
ALLERGIC_TO_UNSPECIFIED_classes	X445.3725_483.8018	0.00263975	0.0154866
ALLERGIC_TO_UNSPECIFIED_classes	X152.0717_.93.0355	0.000393181	0.00461332
ALLERGIC_TO_UNSPECIFIED_classes	X433.2841_144.2313	5.19166e-05	0.00130533
ALLERGIC_TO_UNSPECIFIED_classes	X553.3319_317.9567	0.00415696	0.0213095
ALLERGIC_TO_UNSPECIFIED_classes	X524.3749_327.4529	2.00353e-05	0.000622272
ALLERGIC_TO_UNSPECIFIED_classes	X280.2361_307.1487	0.0118211	0.0455586
ALLERGIC_TO_UNSPECIFIED_classes	X271.2257_288.5409	0.00656701	0.0288948
ALLERGIC_TO_UNSPECIFIED_classes	X283.2931_417.9160	0.000402841	0.00462391
ALLERGIC_TO_UNSPECIFIED_classes	X463.3920_496.0681	4.56426e-19	2.40993e-16
ALLERGIC_TO_UNSPECIFIED_classes	X299.2734_349.2367	0.00383277	0.0205342
ALLERGIC_TO_UNSPECIFIED_classes	X355.2955_381.9354	0.00554528	0.0261362
ALLERGIC_TO_UNSPECIFIED_classes	X407.3221_299.4831	5.10524e-06	0.000360531
ALLERGIC_TO_UNSPECIFIED_classes	X177.9939_100.3583	0.00604981	0.0275371
ALLERGIC_TO_UNSPECIFIED_classes	X158.1517_209.1696	0.0120619	0.045818
ALLERGIC_TO_UNSPECIFIED_classes	X359.2809_308.1727	0.00561845	0.0261362
ALLERGIC_TO_UNSPECIFIED_classes	X361.2847_343.3245	0.0115377	0.0447935
ALLERGIC_TO_UNSPECIFIED_classes	X255.1526_206.5933	7.53808e-06	0.000442234
ALLERGIC_TO_UNSPECIFIED_classes	X565.5077_419.8287	1.71848e-05	0.000581741
ALLERGIC_TO_UNSPECIFIED_classes	X276.8964_633.9509	6.99657e-05	0.00153925
ALLERGIC_TO_UNSPECIFIED_classes	X432.3602_426.9255	0.000162708	0.00260574
ALLERGIC_TO_UNSPECIFIED_classes	X653.4063_166.0485	0.000268218	0.00354047
ALLERGIC_TO_UNSPECIFIED_classes	X551.4335_466.7491	0.00746493	0.0317862
ALLERGIC_TO_UNSPECIFIED_classes	X707.4472_339.2797	0.00315652	0.0179209
ALLERGIC_TO_UNSPECIFIED_classes	X407.2527_184.1186	0.000887035	0.0088546
ALLERGIC_TO_UNSPECIFIED_classes	X811.4872_258.9094	0.000969592	0.0088546
ALLERGIC_TO_UNSPECIFIED_classes	X400.3510_216.7049	0.010989	0.0431545
ALLERGIC_TO_UNSPECIFIED_classes	X600.4686_301.4286	0.00564303	0.0261362
ALLERGIC_TO_UNSPECIFIED_classes	X510.4112_407.4520	0.000972048	0.0088546
ALLERGIC_TO_UNSPECIFIED_classes	X923.0122_395.0515	1.28073e-05	0.000581741
ALLERGIC_TO_UNSPECIFIED_classes	X345.2300_145.7018	5.4626e-06	0.000360531
ALLERGIC_TO_UNSPECIFIED_classes	X1029.8358_545.2406	0.00225968	0.0143748
ALLERGIC_TO_UNSPECIFIED_classes	X371.2725_321.5676	1.79492e-06	0.000189543
ALLERGIC_TO_UNSPECIFIED_classes	X292.2108_232.3440	1.49149e-05	0.000581741
ALLERGIC_TO_UNSPECIFIED_classes	X680.4124_167.5525	0.000181262	0.0026585
ALLERGIC_TO_UNSPECIFIED_classes	X297.2634_342.3273	0.00125561	0.0101941
ALLERGIC_TO_UNSPECIFIED_classes	X444.3121_336.2226	2.28937e-05	0.00067155
ALLERGIC_TO_UNSPECIFIED_classes	X283.1760_.49.7660	0.000169325	0.00260574
ALLERGIC_TO_UNSPECIFIED_classes	X259.2019_292.1104	0.00092393	0.0088546
ALLERGIC_TO_UNSPECIFIED_classes	X327.2016_.51.5564	1.42548e-05	0.000581741
ALLERGIC_TO_UNSPECIFIED_classes	X371.2279_.58.3543	9.11176e-08	1.60367e-05
ALLERGIC_TO_UNSPECIFIED_classes	X211.2084_357.3015	0.00224899	0.0143748
ALLERGIC_TO_UNSPECIFIED_classes	X423.2417_227.2529	0.00381546	0.0205342
ALLERGIC_TO_UNSPECIFIED_classes	X358.2685_287.7704	0.0124064	0.0467899
ALLERGIC_TO_UNSPECIFIED_classes	X189.9808_571.1351	0.00263976	0.0154866
ALLERGIC_TO_UNSPECIFIED_classes	X431.2423_184.0192	0.0010122	0.00890738
ALLERGIC_TO_UNSPECIFIED_classes	X809.6674_565.1648	0.000310351	0.00399671
ALLERGIC_TO_UNSPECIFIED_classes	X369.1806_223.9121	0.0015521	0.0113364
ALLERGIC_TO_UNSPECIFIED_classes	X719.4909_255.8881	0.00243721	0.0149633
ALLERGIC_TO_UNSPECIFIED_classes	X710.5506_460.1709	0.00393819	0.0207937
ALLERGIC_TO_UNSPECIFIED_classes	X674.4533_345.1544	3.45874e-06	0.000304369
ALLERGIC_TO_UNSPECIFIED_classes	X214.1151_153.2105	0.0100843	0.0409578
ALLERGIC_TO_UNSPECIFIED_classes	X458.3359_323.0994	0.00113068	0.009629
ALLERGIC_TO_UNSPECIFIED_classes	X259.1321_161.4524	0.000237378	0.00329831
ALLERGIC_TO_UNSPECIFIED_classes	X111.9887_658.9128	0.000437828	0.00491858
ALLERGIC_TO_UNSPECIFIED_classes	X673.3448_165.0393	0.00020989	0.00299519
ALLERGIC_TO_UNSPECIFIED_classes	X503.4020_460.1231	7.72002e-05	0.00156776
ALLERGIC_TO_UNSPECIFIED_classes	X283.2997_342.0500	0.00123701	0.0101941
ALLERGIC_TO_UNSPECIFIED_classes	X100.5104_656.6882	0.00488105	0.0240859
ALLERGIC_TO_UNSPECIFIED_classes	X342.1919_150.9734	0.000139396	0.00237422
ALLERGIC_TO_UNSPECIFIED_classes	X900.0168_399.1973	6.37572e-05	0.00146364
ALLERGIC_TO_UNSPECIFIED_classes	X917.0498_399.2014	0.000123479	0.00230264
ALLERGIC_TO_UNSPECIFIED_classes	X319.1338_.47.5948	0.00132602	0.0102962
ALLERGIC_TO_UNSPECIFIED_classes	X592.3629_246.4158	0.00242575	0.0149633
ALLERGIC_TO_UNSPECIFIED_classes	X344.2245_.55.0737	0.000111215	0.00217488
ALLERGIC_TO_UNSPECIFIED_classes	X355.2569_287.9239	0.00746493	0.0317862
ALLERGIC_TO_UNSPECIFIED_classes	X789.5117_273.8799	7.65148e-05	0.00156776
ALLERGIC_TO_UNSPECIFIED_classes	X597.4185_302.8928	0.0096374	0.0397543
ALLERGIC_TO_UNSPECIFIED_classes	X935.5528_421.7031	0.00296564	0.0172072
ALLERGIC_TO_UNSPECIFIED_classes	X397.2662_345.7532	0.000989434	0.0088546
ALLERGIC_TO_UNSPECIFIED_classes	X625.4561_359.7096	4.79663e-05	0.00126631
ALLERGIC_TO_UNSPECIFIED_classes	X231.1389_107.8724	0.0102513	0.0413183
ALLERGIC_TO_UNSPECIFIED_classes	X502.3005_205.1447	0.00639954	0.0286352
ALLERGIC_TO_UNSPECIFIED_classes	X383.3458_387.1838	0.00343626	0.0193015
ALLERGIC_TO_UNSPECIFIED_classes	X565.4966_432.7548	0.000386863	0.00461332
ALLERGIC_TO_UNSPECIFIED_classes	X191.0728_155.2450	0.00129357	0.0101941
ALLERGIC_TO_UNSPECIFIED_classes	X184.9996_662.0014	0.0108998	0.0431545
ALLERGIC_TO_UNSPECIFIED_classes	X923.9850_410.7645	0.000328695	0.00413216
ALLERGIC_TO_UNSPECIFIED_classes	X351.2399_305.0034	0.00410126	0.0213095
ALLERGIC_TO_UNSPECIFIED_classes	X124.0240_592.4001	0.00156734	0.0113364
ALLERGIC_TO_UNSPECIFIED_classes	X608.3655_191.1943	0.00064752	0.00670374
ALLERGIC_TO_UNSPECIFIED_classes	X118.0861_.53.8559	0.00184854	0.0123548
ALLERGIC_TO_UNSPECIFIED_classes	X301.2534_367.7625	0.00612894	0.0276588
ALLERGIC_TO_UNSPECIFIED_classes	X835.6031_430.9556	0.000253761	0.00343554
ALLERGIC_TO_UNSPECIFIED_classes	X968.0669_414.7431	0.00110823	0.00959251
ALLERGIC_TO_UNSPECIFIED_classes	X820.6913_553.8075	0.00820906	0.0346751
ALLERGIC_TO_UNSPECIFIED_classes	X381.3035_375.8540	0.00485947	0.0240859
ALLERGIC_TO_UNSPECIFIED_classes	X726.4118_329.3541	0.000127842	0.00230264
ALLERGIC_TO_UNSPECIFIED_classes	X443.2359_159.4633	0.000172729	0.00260574
ALLERGIC_TO_UNSPECIFIED_classes	X666.5284_474.5444	0.00519215	0.0252619
ALLERGIC_TO_UNSPECIFIED_classes	X359.2264_248.9058	1.16518e-05	0.000581741
ALLERGIC_TO_UNSPECIFIED_classes	X242.3613_383.2143	0.00306325	0.0175804
ALLERGIC_TO_UNSPECIFIED_classes	X728.5200_360.6531	0.000981946	0.0088546
ALLERGIC_TO_UNSPECIFIED_classes	X630.4348_442.0392	0.00901888	0.0374958
ALLERGIC_TO_UNSPECIFIED_classes	X693.5696_525.9784	0.00183965	0.0123548
ALLERGIC_TO_UNSPECIFIED_classes	X955.6165_323.9190	0.00235247	0.014787
ALLERGIC_TO_UNSPECIFIED_classes	X481.3342_339.6048	6.14971e-05	0.00146364
ALLERGIC_TO_UNSPECIFIED_classes	X905.7113_548.6694	0.00261515	0.0154866
ALLERGIC_TO_UNSPECIFIED_classes	X283.2635_713.2948	0.00183079	0.0123548
ALLERGIC_TO_UNSPECIFIED_classes	X269.1583_137.1505	0.0119169	0.0455951
ALLERGIC_TO_UNSPECIFIED_classes	X826.6413_502.8222	0.000544534	0.00575028
ALLERGIC_TO_UNSPECIFIED_classes	X305.1653_175.2978	0.00180447	0.0123548
ALLERGIC_TO_UNSPECIFIED_classes	X946.0749_419.4147	0.00140006	0.0104117
ALLERGIC_TO_UNSPECIFIED_classes	X817.6294_544.0579	4.3495e-05	0.0012087
ALLERGIC_TO_UNSPECIFIED_classes	X323.1652_164.1346	0.00653882	0.0288948
ALLERGIC_TO_UNSPECIFIED_classes	X199.1698_317.8346	0.00202518	0.0133662
ALLERGIC_TO_UNSPECIFIED_classes	X505.3165_161.6557	0.0110338	0.0431545
ALLERGIC_TO_UNSPECIFIED_classes	X825.6427_463.1056	0.00446581	0.0226726
ALLERGIC_TO_UNSPECIFIED_classes	X619.4214_352.6960	0.00584322	0.026828
ALLERGIC_TO_UNSPECIFIED_classes	X339.2847_328.2438	0.00883299	0.0370144
ALLERGIC_TO_UNSPECIFIED_classes	X329.2966_393.5249	0.00162972	0.0116282
ALLERGIC_TO_UNSPECIFIED_classes	X453.3112_300.5247	0.00530754	0.0254762
ALLERGIC_TO_UNSPECIFIED_classes	X413.2620_250.8247	0.000544534	0.00575028
ALLERGIC_TO_UNSPECIFIED_classes	X444.2998_312.0798	0.00413832	0.0213095
ALLERGIC_TO_UNSPECIFIED_classes	X1007.8084_530.7078	0.00251882	0.0152866
ALLERGIC_TO_UNSPECIFIED_classes	X963.1093_419.3589	0.000900707	0.0088546
ALLERGIC_TO_UNSPECIFIED_classes	X212.0954_152.6115	0.00033963	0.00417034
ALLERGIC_TO_UNSPECIFIED_classes	X361.2808_357.6655	0.00730803	0.0316282
ALLERGIC_TO_UNSPECIFIED_classes	X311.3032_479.9784	1.69656e-05	0.000581741
ALLERGIC_TO_UNSPECIFIED_classes	X249.6168_156.0651	0.00564303	0.0261362
ALLERGIC_TO_UNSPECIFIED_classes	X994.7320_492.1739	0.00171089	0.0120447
ALLERGIC_TO_UNSPECIFIED_classes	X293.6466_160.0372	0.00136595	0.0104117
ALLERGIC_TO_UNSPECIFIED_classes	X183.1375_219.4789	0.0097575	0.0399377
ALLERGIC_TO_UNSPECIFIED_classes	X385.2245_169.8945	0.00385016	0.0205342
ALLERGIC_TO_UNSPECIFIED_classes	X1010.5879_417.7969	0.0106797	0.0427188
ALLERGIC_TO_UNSPECIFIED_classes	X906.6372_352.2198	0.00482731	0.0240859
ALLERGIC_TO_UNSPECIFIED_classes	X283.2748_499.1085	0.00361311	0.0198721
ALLERGIC_TO_UNSPECIFIED_classes	X978.6921_388.8881	0.00212425	0.013847
ALLERGIC_TO_UNSPECIFIED_classes	X324.1744_162.6953	0.00092864	0.0088546
ALLERGIC_TO_UNSPECIFIED_classes	X901.9481_406.0871	0.00354787	0.0197187
ALLERGIC_TO_UNSPECIFIED_classes	X752.5927_503.4441	0.00128717	0.0101941
ALLERGIC_TO_UNSPECIFIED_classes	X1056.8381_521.2993	0.00125561	0.0101941
ALLERGIC_TO_UNSPECIFIED_classes	330.263521167292_4.80565427536232	1.76285e-05	0.000581741
ALLERGIC_TO_UNSPECIFIED_classes	344.281383477861_4.88558699102828	0.00730729	0.0316282
ALCOHOL_TYPES_UNSPECIFIED_classes	X415.3618_510.0419	0.000703402	0.0185698
ALCOHOL_TYPES_UNSPECIFIED_classes	X897.7324_553.7456	0.000369498	0.0114762
ALCOHOL_TYPES_UNSPECIFIED_classes	X234.1962_180.0349	1.49128e-08	3.93697e-06
ALCOHOL_TYPES_UNSPECIFIED_classes	X146.0599_170.3394	0.000123221	0.00594964
ALCOHOL_TYPES_UNSPECIFIED_classes	X450.3811_368.8230	4.03909e-05	0.00304663
ALCOHOL_TYPES_UNSPECIFIED_classes	X152.0717_.93.0355	6.67254e-05	0.00440388
ALCOHOL_TYPES_UNSPECIFIED_classes	X433.2841_144.2313	0.000265738	0.00973057
ALCOHOL_TYPES_UNSPECIFIED_classes	X283.2931_417.9160	0.0023836	0.032075
ALCOHOL_TYPES_UNSPECIFIED_classes	X463.3920_496.0681	7.76167e-18	4.09816e-15
ALCOHOL_TYPES_UNSPECIFIED_classes	X407.3221_299.4831	0.000190891	0.00811832
ALCOHOL_TYPES_UNSPECIFIED_classes	X158.1517_209.1696	0.00206614	0.0310502
ALCOHOL_TYPES_UNSPECIFIED_classes	X255.1526_206.5933	1.22137e-05	0.00128977
ALCOHOL_TYPES_UNSPECIFIED_classes	X565.5077_419.8287	8.6115e-05	0.00505208
ALCOHOL_TYPES_UNSPECIFIED_classes	X276.8964_633.9509	0.00242992	0.032075
ALCOHOL_TYPES_UNSPECIFIED_classes	X653.4063_166.0485	0.000872389	0.0219343
ALCOHOL_TYPES_UNSPECIFIED_classes	X407.2527_184.1186	0.00123769	0.0238177
ALCOHOL_TYPES_UNSPECIFIED_classes	X600.4686_301.4286	0.00393696	0.0461937
ALCOHOL_TYPES_UNSPECIFIED_classes	X923.0122_395.0515	0.00107562	0.0227172
ALCOHOL_TYPES_UNSPECIFIED_classes	X345.2300_145.7018	0.000123951	0.00594964
ALCOHOL_TYPES_UNSPECIFIED_classes	X371.2725_321.5676	0.000341911	0.0112831
ALCOHOL_TYPES_UNSPECIFIED_classes	X292.2108_232.3440	0.000199883	0.00811832
ALCOHOL_TYPES_UNSPECIFIED_classes	X680.4124_167.5525	0.000577536	0.0160494
ALCOHOL_TYPES_UNSPECIFIED_classes	X444.3121_336.2226	0.000918962	0.0220551
ALCOHOL_TYPES_UNSPECIFIED_classes	X283.1760_.49.7660	0.00181902	0.0282483
ALCOHOL_TYPES_UNSPECIFIED_classes	X259.2019_292.1104	0.00232121	0.032075
ALCOHOL_TYPES_UNSPECIFIED_classes	X327.2016_.51.5564	2.83277e-05	0.00249284
ALCOHOL_TYPES_UNSPECIFIED_classes	X371.2279_.58.3543	2.98289e-06	0.000393741
ALCOHOL_TYPES_UNSPECIFIED_classes	X181.1168_192.7212	0.00102964	0.0226522
ALCOHOL_TYPES_UNSPECIFIED_classes	X809.6674_565.1648	0.00236074	0.032075
ALCOHOL_TYPES_UNSPECIFIED_classes	X674.4533_345.1544	0.00102964	0.0226522
ALCOHOL_TYPES_UNSPECIFIED_classes	X259.1321_161.4524	0.00363932	0.0436718
ALCOHOL_TYPES_UNSPECIFIED_classes	X342.1919_150.9734	0.00322352	0.0405242
ALCOHOL_TYPES_UNSPECIFIED_classes	X592.3629_246.4158	0.00146184	0.0266156
ALCOHOL_TYPES_UNSPECIFIED_classes	X344.2245_.55.0737	0.00116438	0.0236458
ALCOHOL_TYPES_UNSPECIFIED_classes	X355.2569_287.9239	0.00211706	0.0310502
ALCOHOL_TYPES_UNSPECIFIED_classes	X789.5117_273.8799	0.00161935	0.0275812
ALCOHOL_TYPES_UNSPECIFIED_classes	X935.5528_421.7031	0.00173144	0.0278403
ALCOHOL_TYPES_UNSPECIFIED_classes	X625.4561_359.7096	0.00347394	0.0426568
ALCOHOL_TYPES_UNSPECIFIED_classes	X565.4966_432.7548	0.00126306	0.0238177
ALCOHOL_TYPES_UNSPECIFIED_classes	X359.2264_248.9058	0.000276437	0.00973057
ALCOHOL_TYPES_UNSPECIFIED_classes	X728.5200_360.6531	0.00152917	0.0269133
ALCOHOL_TYPES_UNSPECIFIED_classes	X817.6294_544.0579	0.00298965	0.0385008
ALCOHOL_TYPES_UNSPECIFIED_classes	X212.0954_152.6115	0.00174002	0.0278403
ALCOHOL_TYPES_UNSPECIFIED_classes	330.263521167292_4.80565427536232	5.55495e-08	9.77672e-06
ALCOHOL_TYPES_UNSPECIFIED_classes	330.263529870753_4.94869909090908	0.000488571	0.0143314
EXERCISE_FREQUENCY_classes	X315.2235_238.4282	0.000987075	0.0471162
EXERCISE_FREQUENCY_classes	X400.3510_216.7049	0.000563078	0.0471162
EXERCISE_FREQUENCY_classes	X923.0122_395.0515	0.00198016	0.0471162
EXERCISE_FREQUENCY_classes	X332.3277_367.0488	0.00309807	0.048802
EXERCISE_FREQUENCY_classes	X316.3174_360.0257	0.00113701	0.0471162
EXERCISE_FREQUENCY_classes	X225.2214_364.7509	0.000782242	0.0471162
EXERCISE_FREQUENCY_classes	X111.9887_658.9128	0.00233138	0.0471162
EXERCISE_FREQUENCY_classes	X283.2997_342.0500	0.00219044	0.0471162
EXERCISE_FREQUENCY_classes	X900.0168_399.1973	0.00213576	0.0471162
EXERCISE_FREQUENCY_classes	X917.0498_399.2014	0.00272446	0.048802
EXERCISE_FREQUENCY_classes	X789.5117_273.8799	0.0016097	0.0471162
EXERCISE_FREQUENCY_classes	X597.4185_302.8928	0.000201948	0.0471162
EXERCISE_FREQUENCY_classes	X142.0290_368.6121	0.000279887	0.0471162
EXERCISE_FREQUENCY_classes	X383.3458_387.1838	0.00244119	0.0471162
EXERCISE_FREQUENCY_classes	X191.0728_155.2450	0.00327473	0.048802
EXERCISE_FREQUENCY_classes	X520.4993_505.4591	0.00106801	0.0471162
EXERCISE_FREQUENCY_classes	X332.2700_265.6361	0.00183965	0.0471162
EXERCISE_FREQUENCY_classes	X968.0669_414.7431	0.00106203	0.0471162
EXERCISE_FREQUENCY_classes	X381.3035_375.8540	0.00182718	0.0471162
EXERCISE_FREQUENCY_classes	X242.3613_383.2143	0.00332741	0.048802
EXERCISE_FREQUENCY_classes	X905.7113_548.6694	0.00291765	0.048802
EXERCISE_FREQUENCY_classes	X817.4869_304.2477	0.0011443	0.0471162
EXERCISE_FREQUENCY_classes	X134.0601_103.4582	0.00129863	0.0471162
EXERCISE_FREQUENCY_classes	X946.0749_419.4147	0.00083715	0.0471162
EXERCISE_FREQUENCY_classes	X199.1698_317.8346	0.00249859	0.0471162
EXERCISE_FREQUENCY_classes	X363.2954_367.7616	0.00247933	0.0471162
EXERCISE_FREQUENCY_classes	X963.1093_419.3589	0.0016448	0.0471162
EXERCISE_FREQUENCY_classes	X284.2699_332.7502	0.000180341	0.0471162
EXERCISE_FREQUENCY_classes	X315.1809_182.0163	0.00290699	0.048802
EXERCISE_FREQUENCY_classes	X779.4982_252.0625	0.00138395	0.0471162
EXERCISE_FREQUENCY_classes	X319.2475_319.0612	0.000820905	0.0471162
EXERCISE_FREQUENCY_classes	X304.2956_397.9510	0.00233707	0.0471162
EXERCISE_FREQUENCY_classes	X283.2748_499.1085	0.00204456	0.0471162
EXERCISE_FREQUENCY_classes	X856.5360_272.0963	0.00311378	0.048802
EXERCISE_FREQUENCY_classes	X901.9481_406.0871	0.00332549	0.048802
EXERCISE_FREQUENCY_classes	X752.5927_503.4441	0.00240257	0.0471162
ALCOHOL_TYPES_SPIRITSHARD_ALCOHOL_classes	X463.3920_496.0681	7.35406e-08	3.88294e-05
ALCOHOL_TYPES_SPIRITSHARD_ALCOHOL_classes	X255.1526_206.5933	5.73605e-05	0.0151432
ALLERGIC_TO_I_HAVE_NO_FOOD_ALLERGIES_THAT_I_KNOW_OF_classes	X897.7324_553.7456	2.13255e-05	0.00140748
ALLERGIC_TO_I_HAVE_NO_FOOD_ALLERGIES_THAT_I_KNOW_OF_classes	X234.1962_180.0349	2.61578e-06	0.000345283
ALLERGIC_TO_I_HAVE_NO_FOOD_ALLERGIES_THAT_I_KNOW_OF_classes	X504.3056_155.1413	0.00182541	0.0209687
ALLERGIC_TO_I_HAVE_NO_FOOD_ALLERGIES_THAT_I_KNOW_OF_classes	X398.3389_215.2100	0.00215781	0.0225612
ALLERGIC_TO_I_HAVE_NO_FOOD_ALLERGIES_THAT_I_KNOW_OF_classes	X450.3811_368.8230	0.00664391	0.042639
ALLERGIC_TO_I_HAVE_NO_FOOD_ALLERGIES_THAT_I_KNOW_OF_classes	X433.2841_144.2313	0.000521971	0.00880172
ALLERGIC_TO_I_HAVE_NO_FOOD_ALLERGIES_THAT_I_KNOW_OF_classes	X524.3749_327.4529	0.00299455	0.0257453
ALLERGIC_TO_I_HAVE_NO_FOOD_ALLERGIES_THAT_I_KNOW_OF_classes	X283.2931_417.9160	0.000765994	0.0110455
ALLERGIC_TO_I_HAVE_NO_FOOD_ALLERGIES_THAT_I_KNOW_OF_classes	X463.3920_496.0681	3.07364e-13	1.62288e-10
ALLERGIC_TO_I_HAVE_NO_FOOD_ALLERGIES_THAT_I_KNOW_OF_classes	X407.3221_299.4831	0.000278793	0.00613345
ALLERGIC_TO_I_HAVE_NO_FOOD_ALLERGIES_THAT_I_KNOW_OF_classes	X255.1526_206.5933	5.47927e-06	0.000578611
ALLERGIC_TO_I_HAVE_NO_FOOD_ALLERGIES_THAT_I_KNOW_OF_classes	X565.5077_419.8287	0.000207105	0.00575846
ALLERGIC_TO_I_HAVE_NO_FOOD_ALLERGIES_THAT_I_KNOW_OF_classes	X432.3602_426.9255	0.00226565	0.022571
ALLERGIC_TO_I_HAVE_NO_FOOD_ALLERGIES_THAT_I_KNOW_OF_classes	X653.4063_166.0485	0.000617186	0.00958453
ALLERGIC_TO_I_HAVE_NO_FOOD_ALLERGIES_THAT_I_KNOW_OF_classes	X407.2527_184.1186	0.00021316	0.00575846
ALLERGIC_TO_I_HAVE_NO_FOOD_ALLERGIES_THAT_I_KNOW_OF_classes	X811.4872_258.9094	0.00186653	0.0209687
ALLERGIC_TO_I_HAVE_NO_FOOD_ALLERGIES_THAT_I_KNOW_OF_classes	X510.4112_407.4520	0.000271002	0.00613345
ALLERGIC_TO_I_HAVE_NO_FOOD_ALLERGIES_THAT_I_KNOW_OF_classes	X923.0122_395.0515	1.9653e-05	0.00140748
ALLERGIC_TO_I_HAVE_NO_FOOD_ALLERGIES_THAT_I_KNOW_OF_classes	X345.2300_145.7018	1.32646e-05	0.00116729
ALLERGIC_TO_I_HAVE_NO_FOOD_ALLERGIES_THAT_I_KNOW_OF_classes	X1029.8358_545.2406	0.00162796	0.0195356
ALLERGIC_TO_I_HAVE_NO_FOOD_ALLERGIES_THAT_I_KNOW_OF_classes	X371.2725_321.5676	2.54199e-06	0.000345283
ALLERGIC_TO_I_HAVE_NO_FOOD_ALLERGIES_THAT_I_KNOW_OF_classes	X292.2108_232.3440	0.000218123	0.00575846
ALLERGIC_TO_I_HAVE_NO_FOOD_ALLERGIES_THAT_I_KNOW_OF_classes	X680.4124_167.5525	0.000149456	0.00575846
ALLERGIC_TO_I_HAVE_NO_FOOD_ALLERGIES_THAT_I_KNOW_OF_classes	X444.3121_336.2226	0.00139288	0.0175105
ALLERGIC_TO_I_HAVE_NO_FOOD_ALLERGIES_THAT_I_KNOW_OF_classes	X283.1760_.49.7660	0.001324	0.0170505
ALLERGIC_TO_I_HAVE_NO_FOOD_ALLERGIES_THAT_I_KNOW_OF_classes	X327.2016_.51.5564	0.000200051	0.00575846
ALLERGIC_TO_I_HAVE_NO_FOOD_ALLERGIES_THAT_I_KNOW_OF_classes	X371.2279_.58.3543	3.72993e-07	9.84701e-05
ALLERGIC_TO_I_HAVE_NO_FOOD_ALLERGIES_THAT_I_KNOW_OF_classes	X211.2084_357.3015	0.00630066	0.042639
ALLERGIC_TO_I_HAVE_NO_FOOD_ALLERGIES_THAT_I_KNOW_OF_classes	X189.9808_571.1351	0.00398672	0.0314177
ALLERGIC_TO_I_HAVE_NO_FOOD_ALLERGIES_THAT_I_KNOW_OF_classes	X809.6674_565.1648	0.00119252	0.0161449
ALLERGIC_TO_I_HAVE_NO_FOOD_ALLERGIES_THAT_I_KNOW_OF_classes	X719.4909_255.8881	0.00234405	0.0229196
ALLERGIC_TO_I_HAVE_NO_FOOD_ALLERGIES_THAT_I_KNOW_OF_classes	X710.5506_460.1709	0.00632865	0.042639
ALLERGIC_TO_I_HAVE_NO_FOOD_ALLERGIES_THAT_I_KNOW_OF_classes	X674.4533_345.1544	0.00013125	0.00575846
ALLERGIC_TO_I_HAVE_NO_FOOD_ALLERGIES_THAT_I_KNOW_OF_classes	X458.3359_323.0994	0.00252048	0.0241966
ALLERGIC_TO_I_HAVE_NO_FOOD_ALLERGIES_THAT_I_KNOW_OF_classes	X259.1321_161.4524	0.00263208	0.0244765
ALLERGIC_TO_I_HAVE_NO_FOOD_ALLERGIES_THAT_I_KNOW_OF_classes	X1052.8646_499.4188	0.00665858	0.042639
ALLERGIC_TO_I_HAVE_NO_FOOD_ALLERGIES_THAT_I_KNOW_OF_classes	X111.9887_658.9128	0.0050131	0.0367627
ALLERGIC_TO_I_HAVE_NO_FOOD_ALLERGIES_THAT_I_KNOW_OF_classes	X673.3448_165.0393	0.000339498	0.00663907
ALLERGIC_TO_I_HAVE_NO_FOOD_ALLERGIES_THAT_I_KNOW_OF_classes	X503.4020_460.1231	0.00273506	0.0244765
ALLERGIC_TO_I_HAVE_NO_FOOD_ALLERGIES_THAT_I_KNOW_OF_classes	X342.1919_150.9734	0.00664391	0.042639
ALLERGIC_TO_I_HAVE_NO_FOOD_ALLERGIES_THAT_I_KNOW_OF_classes	X900.0168_399.1973	0.000291697	0.00616065
ALLERGIC_TO_I_HAVE_NO_FOOD_ALLERGIES_THAT_I_KNOW_OF_classes	X917.0498_399.2014	0.000210718	0.00575846
ALLERGIC_TO_I_HAVE_NO_FOOD_ALLERGIES_THAT_I_KNOW_OF_classes	X592.3629_246.4158	0.00214729	0.0225612
ALLERGIC_TO_I_HAVE_NO_FOOD_ALLERGIES_THAT_I_KNOW_OF_classes	X344.2245_.55.0737	0.000229691	0.00577509
ALLERGIC_TO_I_HAVE_NO_FOOD_ALLERGIES_THAT_I_KNOW_OF_classes	X355.2569_287.9239	0.0079816	0.0490033
ALLERGIC_TO_I_HAVE_NO_FOOD_ALLERGIES_THAT_I_KNOW_OF_classes	X789.5117_273.8799	5.38971e-05	0.00284577
ALLERGIC_TO_I_HAVE_NO_FOOD_ALLERGIES_THAT_I_KNOW_OF_classes	X397.2662_345.7532	0.000427458	0.00806064
ALLERGIC_TO_I_HAVE_NO_FOOD_ALLERGIES_THAT_I_KNOW_OF_classes	X625.4561_359.7096	8.67765e-05	0.00416527
ALLERGIC_TO_I_HAVE_NO_FOOD_ALLERGIES_THAT_I_KNOW_OF_classes	X502.3005_205.1447	0.00670273	0.042639
ALLERGIC_TO_I_HAVE_NO_FOOD_ALLERGIES_THAT_I_KNOW_OF_classes	X565.4966_432.7548	0.000470578	0.00851179
ALLERGIC_TO_I_HAVE_NO_FOOD_ALLERGIES_THAT_I_KNOW_OF_classes	X191.0728_155.2450	0.00016903	0.00575846
ALLERGIC_TO_I_HAVE_NO_FOOD_ALLERGIES_THAT_I_KNOW_OF_classes	X923.9850_410.7645	0.00067603	0.0101984
ALLERGIC_TO_I_HAVE_NO_FOOD_ALLERGIES_THAT_I_KNOW_OF_classes	X351.2399_305.0034	0.00394993	0.0314177
ALLERGIC_TO_I_HAVE_NO_FOOD_ALLERGIES_THAT_I_KNOW_OF_classes	X124.0240_592.4001	0.00794713	0.0490033
ALLERGIC_TO_I_HAVE_NO_FOOD_ALLERGIES_THAT_I_KNOW_OF_classes	X118.0861_.53.8559	0.00145035	0.0178089
ALLERGIC_TO_I_HAVE_NO_FOOD_ALLERGIES_THAT_I_KNOW_OF_classes	X968.0669_414.7431	0.00115935	0.0161088
ALLERGIC_TO_I_HAVE_NO_FOOD_ALLERGIES_THAT_I_KNOW_OF_classes	X820.6913_553.8075	0.00473625	0.0352217
ALLERGIC_TO_I_HAVE_NO_FOOD_ALLERGIES_THAT_I_KNOW_OF_classes	X726.4118_329.3541	0.00264476	0.0244765
ALLERGIC_TO_I_HAVE_NO_FOOD_ALLERGIES_THAT_I_KNOW_OF_classes	X443.2359_159.4633	0.00271549	0.0244765
ALLERGIC_TO_I_HAVE_NO_FOOD_ALLERGIES_THAT_I_KNOW_OF_classes	X359.2264_248.9058	3.7082e-05	0.00217547
ALLERGIC_TO_I_HAVE_NO_FOOD_ALLERGIES_THAT_I_KNOW_OF_classes	X728.5200_360.6531	0.00222194	0.0225612
ALLERGIC_TO_I_HAVE_NO_FOOD_ALLERGIES_THAT_I_KNOW_OF_classes	X955.6165_323.9190	0.00220575	0.0225612
ALLERGIC_TO_I_HAVE_NO_FOOD_ALLERGIES_THAT_I_KNOW_OF_classes	X481.3342_339.6048	0.000533437	0.00880172
ALLERGIC_TO_I_HAVE_NO_FOOD_ALLERGIES_THAT_I_KNOW_OF_classes	X905.7113_548.6694	0.00641326	0.042639
ALLERGIC_TO_I_HAVE_NO_FOOD_ALLERGIES_THAT_I_KNOW_OF_classes	X826.6413_502.8222	0.00563634	0.040216
ALLERGIC_TO_I_HAVE_NO_FOOD_ALLERGIES_THAT_I_KNOW_OF_classes	X305.1653_175.2978	0.00573819	0.0403969
ALLERGIC_TO_I_HAVE_NO_FOOD_ALLERGIES_THAT_I_KNOW_OF_classes	X946.0749_419.4147	0.00185272	0.0209687
ALLERGIC_TO_I_HAVE_NO_FOOD_ALLERGIES_THAT_I_KNOW_OF_classes	X817.6294_544.0579	0.0020648	0.0225612
ALLERGIC_TO_I_HAVE_NO_FOOD_ALLERGIES_THAT_I_KNOW_OF_classes	X323.1652_164.1346	0.00338606	0.0283784
ALLERGIC_TO_I_HAVE_NO_FOOD_ALLERGIES_THAT_I_KNOW_OF_classes	X413.2620_250.8247	0.000277219	0.00613345
ALLERGIC_TO_I_HAVE_NO_FOOD_ALLERGIES_THAT_I_KNOW_OF_classes	X1007.8084_530.7078	0.00378825	0.031253
ALLERGIC_TO_I_HAVE_NO_FOOD_ALLERGIES_THAT_I_KNOW_OF_classes	X963.1093_419.3589	0.00129734	0.0170505
ALLERGIC_TO_I_HAVE_NO_FOOD_ALLERGIES_THAT_I_KNOW_OF_classes	X212.0954_152.6115	0.000483625	0.00851179
ALLERGIC_TO_I_HAVE_NO_FOOD_ALLERGIES_THAT_I_KNOW_OF_classes	X311.3032_479.9784	0.000214391	0.00575846
ALLERGIC_TO_I_HAVE_NO_FOOD_ALLERGIES_THAT_I_KNOW_OF_classes	X994.7320_492.1739	0.00293812	0.0257453
ALLERGIC_TO_I_HAVE_NO_FOOD_ALLERGIES_THAT_I_KNOW_OF_classes	X441.2396_203.7155	0.00396828	0.0314177
ALLERGIC_TO_I_HAVE_NO_FOOD_ALLERGIES_THAT_I_KNOW_OF_classes	X696.5671_542.3384	0.00536459	0.0388014
ALLERGIC_TO_I_HAVE_NO_FOOD_ALLERGIES_THAT_I_KNOW_OF_classes	X978.6921_388.8881	0.00661468	0.042639
ALLERGIC_TO_I_HAVE_NO_FOOD_ALLERGIES_THAT_I_KNOW_OF_classes	X324.1744_162.6953	0.00472546	0.0352217
ALLERGIC_TO_I_HAVE_NO_FOOD_ALLERGIES_THAT_I_KNOW_OF_classes	X901.9481_406.0871	0.00302313	0.0257453
ALLERGIC_TO_I_HAVE_NO_FOOD_ALLERGIES_THAT_I_KNOW_OF_classes	X1056.8381_521.2993	0.000584835	0.00935737
ALLERGIC_TO_I_HAVE_NO_FOOD_ALLERGIES_THAT_I_KNOW_OF_classes	330.263521167292_4.80565427536232	0.000326409	0.00662861
ALLERGIC_TO_I_HAVE_NO_FOOD_ALLERGIES_THAT_I_KNOW_OF_classes	330.263529870753_4.94869909090908	0.0077431	0.0486709
ALLERGIC_TO_I_HAVE_NO_FOOD_ALLERGIES_THAT_I_KNOW_OF_classes	344.281383477861_4.88558699102828	0.00077402	0.0110455
ALLERGIC_TO_I_HAVE_NO_FOOD_ALLERGIES_THAT_I_KNOW_OF_classes	344.281402559561_4.8717436853002	0.00467002	0.0352217
ALLERGIC_TO_I_HAVE_NO_FOOD_ALLERGIES_THAT_I_KNOW_OF_classes	344.28147557077_4.86377501725327	0.00447142	0.0347192
COUNTRY_classes	X897.7324_553.7456	0.000493123	0.0446208
COUNTRY_classes	X234.1962_180.0349	1.14479e-05	0.00604448
COUNTRY_classes	X553.3319_317.9567	0.000792469	0.0446208
COUNTRY_classes	X524.3749_327.4529	0.000714145	0.0446208
COUNTRY_classes	X463.3920_496.0681	4.14676e-05	0.0109474
COUNTRY_classes	X811.4872_258.9094	0.000552595	0.0446208
COUNTRY_classes	X431.3201_305.0390	0.00101411	0.0446208
COUNTRY_classes	X345.2300_145.7018	0.00101411	0.0446208
COUNTRY_classes	X371.2725_321.5676	0.00116861	0.0474636
COUNTRY_classes	X292.2108_232.3440	0.00061652	0.0446208
COUNTRY_classes	X211.2084_357.3015	0.000921857	0.0446208
COUNTRY_classes	X789.5117_273.8799	0.000167482	0.0294768
COUNTRY_classes	X351.2399_305.0034	0.000980223	0.0446208
NON_FOOD_ALLERGIES_UNSPECIFIED_classes	X463.3920_496.0681	1.844e-10	9.73635e-08
SUBSET_ANTIBIOTIC_HISTORY_classes	X372.2242_156.0722	6.64758e-05	0.0350992
ALCOHOL_TYPES_RED_WINE_classes	X897.7324_553.7456	3.01284e-05	0.00795391
ALCOHOL_TYPES_RED_WINE_classes	X450.3811_368.8230	0.000106886	0.0188119
ALCOHOL_TYPES_RED_WINE_classes	X463.3920_496.0681	7.76099e-12	4.0978e-09
ALCOHOL_TYPES_RED_WINE_classes	X371.2279_.58.3543	0.000273496	0.0288812
ALCOHOL_TYPES_RED_WINE_classes	330.263521167292_4.80565427536232	0.000164504	0.0217145
LOWGRAIN_DIET_TYPE_classes	X277.2417_329.2918	0.000394845	0.0355414
LOWGRAIN_DIET_TYPE_classes	X431.3201_305.0390	0.000673133	0.0355414
LOWGRAIN_DIET_TYPE_classes	X160.9791_560.4848	0.000307018	0.0355414
LOWGRAIN_DIET_TYPE_classes	X719.4909_255.8881	0.00151429	0.0470321
LOWGRAIN_DIET_TYPE_classes	X458.3359_323.0994	0.000248799	0.0355414
LOWGRAIN_DIET_TYPE_classes	X377.3269_496.1465	0.000673133	0.0355414
LOWGRAIN_DIET_TYPE_classes	X592.3629_246.4158	0.00127189	0.0459954
LOWGRAIN_DIET_TYPE_classes	X789.5117_273.8799	0.00104409	0.0424061
LOWGRAIN_DIET_TYPE_classes	X573.8660_310.6626	0.00047729	0.0355414
LOWGRAIN_DIET_TYPE_classes	X397.2662_345.7532	0.00102986	0.0424061
LOWGRAIN_DIET_TYPE_classes	X243.2581_353.6654	0.00179863	0.049983
LOWGRAIN_DIET_TYPE_classes	X728.5200_360.6531	0.000284898	0.0355414
LOWGRAIN_DIET_TYPE_classes	X481.3342_339.6048	0.000134366	0.0355414
LOWGRAIN_DIET_TYPE_classes	X817.4869_304.2477	0.00130669	0.0459954
LOWGRAIN_DIET_TYPE_classes	X432.3221_303.7682	0.00179863	0.049983
LOWGRAIN_DIET_TYPE_classes	X694.5472_502.2429	0.000941661	0.0424061
LOWGRAIN_DIET_TYPE_classes	X595.3254_232.6909	0.00141642	0.0467419
LOWGRAIN_DIET_TYPE_classes	X441.2396_203.7155	0.000412595	0.0355414
LOWGRAIN_DIET_TYPE_classes	X901.9481_406.0871	0.000627024	0.0355414
PROBIOTIC_FREQUENCY_classes	X321.2699_336.7478	5.19194e-05	0.0274135
SKIN_CONDITION_classes	X463.3920_496.0681	1.87443e-06	0.000989699
COLLECTION_SEASON_classes	X263.2419_363.4893	0.000317852	0.0457142
COLLECTION_SEASON_classes	X302.2891_291.3577	0.000346319	0.0457142
COLLECTION_SEASON_classes	X261.2503_360.4166	0.000181857	0.0457142
COLLECTION_SEASON_classes	X363.2954_367.7616	0.00029324	0.0457142
BOWEL_MOVEMENT_QUALITY_classes	X595.3497_188.6444	0.0028996	0.0408823
BOWEL_MOVEMENT_QUALITY_classes	X524.3749_327.4529	0.000245224	0.0213052
BOWEL_MOVEMENT_QUALITY_classes	X177.9939_100.3583	0.00325217	0.0408823
BOWEL_MOVEMENT_QUALITY_classes	X920.8372_532.7786	0.00500336	0.0483088
BOWEL_MOVEMENT_QUALITY_classes	X419.3332_466.5205	0.00333642	0.0408823
BOWEL_MOVEMENT_QUALITY_classes	X319.2432_248.9071	0.00314005	0.0408823
BOWEL_MOVEMENT_QUALITY_classes	X96.0094_661.8919	0.00277205	0.0408823
BOWEL_MOVEMENT_QUALITY_classes	X332.3277_367.0488	0.000452235	0.0254947
BOWEL_MOVEMENT_QUALITY_classes	X263.2375_304.4661	0.00114405	0.0318921
BOWEL_MOVEMENT_QUALITY_classes	X99.5147_659.5481	0.00295785	0.0408823
BOWEL_MOVEMENT_QUALITY_classes	X486.2524_179.4328	0.00412426	0.0455225
BOWEL_MOVEMENT_QUALITY_classes	X189.1063_158.2709	0.00271563	0.0408823
BOWEL_MOVEMENT_QUALITY_classes	X129.9786_667.4562	0.0048777	0.0483088
BOWEL_MOVEMENT_QUALITY_classes	X107.5173_681.7255	0.00243513	0.0408823
BOWEL_MOVEMENT_QUALITY_classes	X233.0915_165.2704	0.00147377	0.0370548
BOWEL_MOVEMENT_QUALITY_classes	X263.1356_151.3774	0.00293202	0.0408823
BOWEL_MOVEMENT_QUALITY_classes	X261.2503_360.4166	0.00391028	0.0448832
BOWEL_MOVEMENT_QUALITY_classes	X198.1024_219.0853	0.00226266	0.0408823
BOWEL_MOVEMENT_QUALITY_classes	X729.4461_276.1419	8.30353e-05	0.0188138
BOWEL_MOVEMENT_QUALITY_classes	X935.5528_421.7031	0.0053406	0.0487539
BOWEL_MOVEMENT_QUALITY_classes	X142.0290_368.6121	0.00332787	0.0408823
BOWEL_MOVEMENT_QUALITY_classes	X502.3005_205.1447	0.000182807	0.0213052
BOWEL_MOVEMENT_QUALITY_classes	X221.1191_136.9742	0.000886026	0.0311881
BOWEL_MOVEMENT_QUALITY_classes	X321.2751_364.7194	0.00495017	0.0483088
BOWEL_MOVEMENT_QUALITY_classes	X435.4001_509.6686	0.00338071	0.0408823
BOWEL_MOVEMENT_QUALITY_classes	X520.4993_505.4591	0.00209888	0.0408823
BOWEL_MOVEMENT_QUALITY_classes	X305.2769_403.2950	0.000627709	0.0254947
BOWEL_MOVEMENT_QUALITY_classes	X354.2078_275.0014	0.000540447	0.0254947
BOWEL_MOVEMENT_QUALITY_classes	X835.6031_430.9556	0.00348429	0.0408823
BOWEL_MOVEMENT_QUALITY_classes	X161.9752_663.0652	0.000617187	0.0254947
BOWEL_MOVEMENT_QUALITY_classes	X136.0543_.85.6276	0.00160004	0.038401
BOWEL_MOVEMENT_QUALITY_classes	X728.5200_360.6531	0.00434121	0.0466005
BOWEL_MOVEMENT_QUALITY_classes	X250.9725_680.6226	0.00120803	0.0318921
BOWEL_MOVEMENT_QUALITY_classes	X1101.8593_505.7006	0.00503217	0.0483088
BOWEL_MOVEMENT_QUALITY_classes	X826.6413_502.8222	0.00240966	0.0408823
BOWEL_MOVEMENT_QUALITY_classes	X134.0601_103.4582	0.00535554	0.0487539
BOWEL_MOVEMENT_QUALITY_classes	X305.1653_175.2978	0.00264627	0.0408823
BOWEL_MOVEMENT_QUALITY_classes	X542.4811_451.1161	0.000744663	0.0280844
BOWEL_MOVEMENT_QUALITY_classes	X946.0749_419.4147	0.00288631	0.0408823
BOWEL_MOVEMENT_QUALITY_classes	X641.4347_302.0499	0.000618408	0.0254947
BOWEL_MOVEMENT_QUALITY_classes	X922.3897_424.8770	0.00413841	0.0455225
BOWEL_MOVEMENT_QUALITY_classes	X825.6427_463.1056	0.000282455	0.0213052
BOWEL_MOVEMENT_QUALITY_classes	X450.3187_213.4715	0.00120278	0.0318921
BOWEL_MOVEMENT_QUALITY_classes	X707.4026_267.5172	0.00111533	0.0318921
BOWEL_MOVEMENT_QUALITY_classes	X263.2393_347.5295	0.00211768	0.0408823
BOWEL_MOVEMENT_QUALITY_classes	X339.2847_328.2438	0.00302127	0.0408823
BOWEL_MOVEMENT_QUALITY_classes	X963.1093_419.3589	0.00533608	0.0487539
BOWEL_MOVEMENT_QUALITY_classes	X410.2794_345.6656	2.58105e-05	0.013628
BOWEL_MOVEMENT_QUALITY_classes	X284.2699_332.7502	0.00441293	0.0466005
BOWEL_MOVEMENT_QUALITY_classes	X249.6168_156.0651	0.000202921	0.0213052
BOWEL_MOVEMENT_QUALITY_classes	X107.5171_779.5076	0.00195378	0.0408823
BOWEL_MOVEMENT_QUALITY_classes	X315.1809_182.0163	0.00345641	0.0408823
BOWEL_MOVEMENT_QUALITY_classes	X290.2555_207.9337	0.00478128	0.0483088
BOWEL_MOVEMENT_QUALITY_classes	X300.2016_.51.9816	0.00340177	0.0408823
BOWEL_MOVEMENT_QUALITY_classes	X97.0235_657.7346	0.000556606	0.0254947
BOWEL_MOVEMENT_QUALITY_classes	X149.0635_154.1789	0.00237513	0.0408823
BOWEL_MOVEMENT_QUALITY_classes	X345.2441_276.3229	0.000954052	0.0314837
BOWEL_MOVEMENT_QUALITY_classes	X856.5360_272.0963	0.000106896	0.0188138
WEIGHT_CHANGE_classes	X452.2888_262.0871	8.30265e-05	0.043838
ALCOHOL_TYPES_WHITE_WINE_classes	X463.3920_496.0681	1.42953e-11	7.54792e-09
ALCOHOL_TYPES_WHITE_WINE_classes	330.263521167292_4.80565427536232	0.000164239	0.043359
ALCOHOL_TYPES_BEERCIDER_classes	X415.3618_510.0419	0.000848885	0.0344778
ALCOHOL_TYPES_BEERCIDER_classes	X234.1962_180.0349	0.000658485	0.032294
ALCOHOL_TYPES_BEERCIDER_classes	X463.3920_496.0681	6.25681e-10	3.3036e-07
ALCOHOL_TYPES_BEERCIDER_classes	X255.1526_206.5933	0.000187619	0.0165104
ALCOHOL_TYPES_BEERCIDER_classes	X345.2300_145.7018	0.000609629	0.032294
ALCOHOL_TYPES_BEERCIDER_classes	X371.2725_321.5676	9.70735e-05	0.0165104
ALCOHOL_TYPES_BEERCIDER_classes	X444.3121_336.2226	0.00122434	0.0404033
ALCOHOL_TYPES_BEERCIDER_classes	X327.2016_.51.5564	0.000156448	0.0165104
ALCOHOL_TYPES_BEERCIDER_classes	X371.2279_.58.3543	0.000479404	0.0316406
ALCOHOL_TYPES_BEERCIDER_classes	X307.1672_152.0700	0.00119469	0.0404033
ALCOHOL_TYPES_BEERCIDER_classes	X503.4020_460.1231	0.000693053	0.032294
ALCOHOL_TYPES_BEERCIDER_classes	X355.2569_287.9239	0.00104963	0.0395861
ALCOHOL_TYPES_BEERCIDER_classes	X359.2264_248.9058	0.000383074	0.0288948
ALCOHOL_TYPES_BEERCIDER_classes	X728.5200_360.6531	0.000133948	0.0165104
ALCOHOL_TYPES_BEERCIDER_classes	X817.6294_544.0579	0.00143423	0.0445455
ALCOHOL_TYPES_BEERCIDER_classes	X212.0954_152.6115	0.000733954	0.032294
ALCOHOL_TYPES_BEERCIDER_classes	330.263521167292_4.80565427536232	8.2145e-05	0.0165104
ANTIBIOTIC_HISTORY_classes	X389.2529_231.9737	0.00216991	0.00790147
ANTIBIOTIC_HISTORY_classes	X416.3664_517.8022	0.00989826	0.0284654
ANTIBIOTIC_HISTORY_classes	X265.2598_402.7670	0.00354878	0.0122468
ANTIBIOTIC_HISTORY_classes	X149.1052_241.6247	4.78511e-09	1.14843e-07
ANTIBIOTIC_HISTORY_classes	X281.2424_298.0587	0.010818	0.0305449
ANTIBIOTIC_HISTORY_classes	X288.2646_267.3280	0.00927315	0.0272012
ANTIBIOTIC_HISTORY_classes	X897.7324_553.7456	1.16826e-06	1.37076e-05
ANTIBIOTIC_HISTORY_classes	X389.2326_232.9648	0.000101061	0.000613338
ANTIBIOTIC_HISTORY_classes	X279.2102_290.0836	0.00561686	0.0175485
ANTIBIOTIC_HISTORY_classes	X429.3806_538.8576	0.00200297	0.0075005
ANTIBIOTIC_HISTORY_classes	X324.2902_326.2231	5.99615e-06	5.7563e-05
ANTIBIOTIC_HISTORY_classes	X480.3106_280.9592	0.0159005	0.0424014
ANTIBIOTIC_HISTORY_classes	X435.3807_550.1829	3.30155e-10	1.24515e-08
ANTIBIOTIC_HISTORY_classes	X263.2419_363.4893	0.00147473	0.0057421
ANTIBIOTIC_HISTORY_classes	X146.0599_170.3394	6.44989e-06	5.87162e-05
ANTIBIOTIC_HISTORY_classes	X374.2478_220.3725	3.65302e-05	0.000257172
ANTIBIOTIC_HISTORY_classes	X584.5652_519.5969	0.00232355	0.00834583
ANTIBIOTIC_HISTORY_classes	X433.3125_290.7707	0.00613675	0.0188384
ANTIBIOTIC_HISTORY_classes	X295.2139_281.3398	0.00952818	0.0277949
ANTIBIOTIC_HISTORY_classes	X231.1178_127.2515	8.31277e-06	7.07926e-05
ANTIBIOTIC_HISTORY_classes	X279.2397_357.1299	0.000140641	0.000807158
ANTIBIOTIC_HISTORY_classes	X282.2713_309.4570	0.0171638	0.0450871
ANTIBIOTIC_HISTORY_classes	X445.3725_483.8018	0.00131265	0.00528959
ANTIBIOTIC_HISTORY_classes	X152.0717_.93.0355	2.25192e-05	0.000165141
ANTIBIOTIC_HISTORY_classes	X433.2841_144.2313	0.000215164	0.00112482
ANTIBIOTIC_HISTORY_classes	X553.3319_317.9567	4.8702e-10	1.42859e-08
ANTIBIOTIC_HISTORY_classes	X323.2752_341.6271	0.00340938	0.0118431
ANTIBIOTIC_HISTORY_classes	X280.2361_307.1487	0.00732829	0.0221105
ANTIBIOTIC_HISTORY_classes	X576.4026_313.3685	8.07967e-06	6.99355e-05
ANTIBIOTIC_HISTORY_classes	X321.2699_336.7478	0.00526542	0.0169521
ANTIBIOTIC_HISTORY_classes	X305.2694_381.4638	0.00205618	0.00764551
ANTIBIOTIC_HISTORY_classes	X271.2257_288.5409	1.66408e-10	7.98761e-09
ANTIBIOTIC_HISTORY_classes	X379.2728_332.1029	0.0139842	0.0382573
ANTIBIOTIC_HISTORY_classes	X324.3001_407.5756	1.56291e-08	2.94721e-07
ANTIBIOTIC_HISTORY_classes	X326.1720_205.0757	6.0171e-10	1.67212e-08
ANTIBIOTIC_HISTORY_classes	X299.2734_349.2367	2.44001e-07	3.68093e-06
ANTIBIOTIC_HISTORY_classes	X355.2955_381.9354	1.11558e-11	9.81713e-10
ANTIBIOTIC_HISTORY_classes	X407.3221_299.4831	2.82683e-06	3.10951e-05
ANTIBIOTIC_HISTORY_classes	X430.3588_439.4066	8.12933e-05	0.000517143
ANTIBIOTIC_HISTORY_classes	X396.3482_394.9472	7.41576e-09	1.63147e-07
ANTIBIOTIC_HISTORY_classes	X326.3178_352.3328	1.23137e-06	1.4134e-05
ANTIBIOTIC_HISTORY_classes	X317.2025_216.6917	4.95919e-05	0.000335699
ANTIBIOTIC_HISTORY_classes	X158.1517_209.1696	0.00590539	0.0183414
ANTIBIOTIC_HISTORY_classes	X334.2835_243.4287	0.000468837	0.00223014
ANTIBIOTIC_HISTORY_classes	X357.2452_229.2953	0.0013224	0.00528959
ANTIBIOTIC_HISTORY_classes	X359.2809_308.1727	8.20536e-09	1.73297e-07
ANTIBIOTIC_HISTORY_classes	X428.3222_365.5255	4.7838e-10	1.42859e-08
ANTIBIOTIC_HISTORY_classes	X920.8372_532.7786	3.52938e-06	3.72702e-05
ANTIBIOTIC_HISTORY_classes	X419.3332_466.5205	2.0727e-06	2.32848e-05
ANTIBIOTIC_HISTORY_classes	X350.1901_147.0996	3.60793e-10	1.26999e-08
ANTIBIOTIC_HISTORY_classes	X565.5077_419.8287	1.82603e-11	1.37735e-09
ANTIBIOTIC_HISTORY_classes	X278.2015_181.9547	0.00557888	0.0175485
ANTIBIOTIC_HISTORY_classes	X276.8964_633.9509	3.90743e-05	0.000271464
ANTIBIOTIC_HISTORY_classes	X432.3602_426.9255	5.66969e-06	5.5437e-05
ANTIBIOTIC_HISTORY_classes	X653.4063_166.0485	1.34509e-05	0.000104442
ANTIBIOTIC_HISTORY_classes	X551.4335_466.7491	8.51601e-12	8.9929e-10
ANTIBIOTIC_HISTORY_classes	X335.1651_182.2704	0.000913622	0.00385914
ANTIBIOTIC_HISTORY_classes	X707.4472_339.2797	2.3454e-11	1.54797e-09
ANTIBIOTIC_HISTORY_classes	X341.3082_370.3423	0.000128808	0.000747367
ANTIBIOTIC_HISTORY_classes	X407.2527_184.1186	5.56163e-09	1.27676e-07
ANTIBIOTIC_HISTORY_classes	X356.2785_338.6666	0.00133911	0.00531617
ANTIBIOTIC_HISTORY_classes	X650.9078_295.1235	0.00652178	0.0199046
ANTIBIOTIC_HISTORY_classes	X600.4686_301.4286	0.00057061	0.00261406
ANTIBIOTIC_HISTORY_classes	X282.2506_390.5196	0.000403773	0.00201125
ANTIBIOTIC_HISTORY_classes	X565.5371_509.5729	2.92209e-05	0.000211351
ANTIBIOTIC_HISTORY_classes	X372.2242_156.0722	4.50675e-11	2.64396e-09
ANTIBIOTIC_HISTORY_classes	X392.2888_231.0949	0.000225154	0.00116551
ANTIBIOTIC_HISTORY_classes	X427.3526_395.1656	3.28282e-07	4.81481e-06
ANTIBIOTIC_HISTORY_classes	X285.2697_333.5977	0.00150357	0.00579479
ANTIBIOTIC_HISTORY_classes	X510.4112_407.4520	4.15871e-07	5.77842e-06
ANTIBIOTIC_HISTORY_classes	X336.3291_434.2209	0.00105711	0.00436058
ANTIBIOTIC_HISTORY_classes	X319.1422_142.7304	2.8651e-08	5.04258e-07
ANTIBIOTIC_HISTORY_classes	X345.2300_145.7018	6.24145e-06	5.78156e-05
ANTIBIOTIC_HISTORY_classes	X552.4652_468.2430	1.50753e-08	2.94721e-07
ANTIBIOTIC_HISTORY_classes	X411.3403_411.6760	0.000640654	0.00286665
ANTIBIOTIC_HISTORY_classes	X330.2712_297.1690	0.00553932	0.0175485
ANTIBIOTIC_HISTORY_classes	X680.4124_167.5525	0.00113927	0.0046272
ANTIBIOTIC_HISTORY_classes	X496.3596_327.9620	0.000104119	0.000624713
ANTIBIOTIC_HISTORY_classes	X424.3267_280.0134	0.00011854	0.000695436
ANTIBIOTIC_HISTORY_classes	X705.5058_446.0222	2.30623e-08	4.19894e-07
ANTIBIOTIC_HISTORY_classes	X297.2634_342.3273	9.97676e-07	1.25422e-05
ANTIBIOTIC_HISTORY_classes	X444.3121_336.2226	1.96688e-10	8.65428e-09
ANTIBIOTIC_HISTORY_classes	X283.1760_.49.7660	9.19211e-06	7.70386e-05
ANTIBIOTIC_HISTORY_classes	X484.3671_423.6710	0.000533473	0.00251495
ANTIBIOTIC_HISTORY_classes	X423.2417_227.2529	2.97651e-12	5.23866e-10
ANTIBIOTIC_HISTORY_classes	X263.2375_304.4661	0.00370983	0.0126138
ANTIBIOTIC_HISTORY_classes	X334.3153_400.3197	0.00463035	0.0152432
ANTIBIOTIC_HISTORY_classes	X358.2685_287.7704	0.0025638	0.00908514
ANTIBIOTIC_HISTORY_classes	X298.1673_192.6899	5.96586e-05	0.000393747
ANTIBIOTIC_HISTORY_classes	X876.7654_526.7902	1.00234e-09	2.64617e-08
ANTIBIOTIC_HISTORY_classes	X409.3822_490.7644	0.00223089	0.00806788
ANTIBIOTIC_HISTORY_classes	X296.2353_294.2206	0.00198269	0.00747758
ANTIBIOTIC_HISTORY_classes	X375.2671_214.6163	1.04424e-05	8.61498e-05
ANTIBIOTIC_HISTORY_classes	X99.5147_659.5481	0.00982282	0.0284654
ANTIBIOTIC_HISTORY_classes	X486.2524_179.4328	0.0110249	0.0307997
ANTIBIOTIC_HISTORY_classes	X435.3814_610.8385	7.53974e-07	9.76138e-06
ANTIBIOTIC_HISTORY_classes	X431.2423_184.0192	0.0158203	0.0424014
ANTIBIOTIC_HISTORY_classes	X568.4720_471.7442	0.0165754	0.0437591
ANTIBIOTIC_HISTORY_classes	X809.6674_565.1648	8.33692e-05	0.000524035
ANTIBIOTIC_HISTORY_classes	X710.5506_460.1709	0.0104017	0.0295273
ANTIBIOTIC_HISTORY_classes	X674.4533_345.1544	0.0118449	0.0329163
ANTIBIOTIC_HISTORY_classes	X214.1151_153.2105	0.00213085	0.00782784
ANTIBIOTIC_HISTORY_classes	X317.2921_368.9871	0.000574302	0.00261406
ANTIBIOTIC_HISTORY_classes	X716.5584_370.9029	0.000165974	0.000932278
ANTIBIOTIC_HISTORY_classes	X546.3987_339.4250	5.39054e-05	0.000360279
ANTIBIOTIC_HISTORY_classes	X259.1321_161.4524	0.00104798	0.00435694
ANTIBIOTIC_HISTORY_classes	X452.3825_353.9918	4.0358e-06	4.09789e-05
ANTIBIOTIC_HISTORY_classes	X438.3382_327.4901	1.04745e-07	1.72829e-06
ANTIBIOTIC_HISTORY_classes	X342.1919_150.9734	0.00991977	0.0284654
ANTIBIOTIC_HISTORY_classes	X360.1917_168.6827	0.00802689	0.0239446
ANTIBIOTIC_HISTORY_classes	X263.1356_151.3774	0.000110791	0.000657278
ANTIBIOTIC_HISTORY_classes	X732.5411_310.3351	8.50338e-05	0.00052821
ANTIBIOTIC_HISTORY_classes	X445.3666_413.2576	0.0138512	0.0380908
ANTIBIOTIC_HISTORY_classes	X275.2411_237.4869	0.0016473	0.00630272
ANTIBIOTIC_HISTORY_classes	X751.4590_295.9420	0.00464803	0.0152432
ANTIBIOTIC_HISTORY_classes	X427.3639_435.3765	7.71974e-06	6.79337e-05
ANTIBIOTIC_HISTORY_classes	X573.8660_310.6626	5.27006e-07	7.13486e-06
ANTIBIOTIC_HISTORY_classes	X903.8857_549.8845	0.000607663	0.00274227
ANTIBIOTIC_HISTORY_classes	X892.7913_492.6231	4.14824e-05	0.00028445
ANTIBIOTIC_HISTORY_classes	X935.5528_421.7031	5.35575e-12	7.06959e-10
ANTIBIOTIC_HISTORY_classes	X231.1389_107.8724	0.00798697	0.0239446
ANTIBIOTIC_HISTORY_classes	X502.3005_205.1447	0.00015827	0.000898564
ANTIBIOTIC_HISTORY_classes	X477.2852_278.3482	0.000178341	0.000960857
ANTIBIOTIC_HISTORY_classes	X565.4966_432.7548	0.000285695	0.00146453
ANTIBIOTIC_HISTORY_classes	X320.2551_290.7578	0.015383	0.0414399
ANTIBIOTIC_HISTORY_classes	X483.4087_460.1505	0.00917156	0.0270535
ANTIBIOTIC_HISTORY_classes	X1035.6441_312.2704	2.91927e-13	9.79226e-11
ANTIBIOTIC_HISTORY_classes	X265.1400_138.2005	0.00522737	0.0169328
ANTIBIOTIC_HISTORY_classes	X435.4001_509.6686	0.00213487	0.00782784
ANTIBIOTIC_HISTORY_classes	X413.3372_418.7115	0.0050444	0.016441
ANTIBIOTIC_HISTORY_classes	X509.3786_336.9573	1.97851e-07	3.07251e-06
ANTIBIOTIC_HISTORY_classes	X297.2333_237.3650	2.09588e-05	0.000158089
ANTIBIOTIC_HISTORY_classes	X305.2769_403.2950	0.0055555	0.0175485
ANTIBIOTIC_HISTORY_classes	X354.2078_275.0014	0.00017574	0.000956607
ANTIBIOTIC_HISTORY_classes	X393.2362_188.4499	0.000453515	0.00217687
ANTIBIOTIC_HISTORY_classes	X776.5731_311.8631	0.000545216	0.00254756
ANTIBIOTIC_HISTORY_classes	X760.5768_352.7555	7.84701e-05	0.000505271
ANTIBIOTIC_HISTORY_classes	X301.2534_367.7625	0.000171714	0.000944426
ANTIBIOTIC_HISTORY_classes	X835.6031_430.9556	0.00997452	0.0284678
ANTIBIOTIC_HISTORY_classes	X820.6913_553.8075	7.76732e-05	0.000505271
ANTIBIOTIC_HISTORY_classes	X381.3035_375.8540	0.0180468	0.0471719
ANTIBIOTIC_HISTORY_classes	X848.6338_349.8048	0.00042722	0.00208863
ANTIBIOTIC_HISTORY_classes	X494.4063_406.3263	2.18164e-05	0.00016224
ANTIBIOTIC_HISTORY_classes	X666.5284_474.5444	0.0145346	0.0393553
ANTIBIOTIC_HISTORY_classes	X782.9870_298.0797	5.49836e-06	5.47761e-05
ANTIBIOTIC_HISTORY_classes	X630.4348_442.0392	1.70446e-05	0.000130428
ANTIBIOTIC_HISTORY_classes	X435.3552_375.0382	1.13702e-06	1.36443e-05
ANTIBIOTIC_HISTORY_classes	X280.2486_313.8645	0.00391552	0.0130848
ANTIBIOTIC_HISTORY_classes	X250.9725_680.6226	3.70919e-13	9.79226e-11
ANTIBIOTIC_HISTORY_classes	X363.1887_161.3725	0.00169759	0.0064484
ANTIBIOTIC_HISTORY_classes	X283.2635_713.2948	3.35948e-05	0.000239704
ANTIBIOTIC_HISTORY_classes	X349.3001_384.0169	0.00327397	0.011448
ANTIBIOTIC_HISTORY_classes	X747.5078_310.6152	3.76207e-07	5.36858e-06
ANTIBIOTIC_HISTORY_classes	X826.6413_502.8222	0.0023529	0.00839411
ANTIBIOTIC_HISTORY_classes	X848.7538_583.8227	0.000571386	0.00261406
ANTIBIOTIC_HISTORY_classes	X285.1928_155.9226	0.00558779	0.0175485
ANTIBIOTIC_HISTORY_classes	X265.2549_354.4246	0.000921718	0.00386244
ANTIBIOTIC_HISTORY_classes	X443.3978_379.0009	6.1275e-06	5.77736e-05
ANTIBIOTIC_HISTORY_classes	X305.1653_175.2978	0.00147903	0.0057421
ANTIBIOTIC_HISTORY_classes	X505.3165_161.6557	9.33966e-05	0.000573412
ANTIBIOTIC_HISTORY_classes	X325.1724_200.3263	1.09401e-06	1.34335e-05
ANTIBIOTIC_HISTORY_classes	X382.3372_390.0679	0.00108985	0.00446079
ANTIBIOTIC_HISTORY_classes	X594.3488_176.5520	0.000185995	0.000991972
ANTIBIOTIC_HISTORY_classes	X281.1439_158.8294	0.000784888	0.00345351
ANTIBIOTIC_HISTORY_classes	X245.1355_137.0844	0.00605478	0.0186955
ANTIBIOTIC_HISTORY_classes	X936.7937_481.9374	0.000169062	0.00093963
ANTIBIOTIC_HISTORY_classes	X450.3187_213.4715	0.000346272	0.00174125
ANTIBIOTIC_HISTORY_classes	X619.4214_352.6960	0.0109565	0.0307714
ANTIBIOTIC_HISTORY_classes	X263.2393_347.5295	0.000305043	0.00154868
ANTIBIOTIC_HISTORY_classes	X439.3999_484.4299	0.00822682	0.0244032
ANTIBIOTIC_HISTORY_classes	X354.3151_367.6173	0.0008377	0.00365542
ANTIBIOTIC_HISTORY_classes	X724.9574_299.5802	6.94561e-06	6.21573e-05
ANTIBIOTIC_HISTORY_classes	X306.1634_135.7467	0.000435282	0.00210852
ANTIBIOTIC_HISTORY_classes	X444.2998_312.0798	0.00145892	0.0057421
ANTIBIOTIC_HISTORY_classes	X311.3032_479.9784	3.74598e-06	3.87819e-05
ANTIBIOTIC_HISTORY_classes	X410.2794_345.6656	0.000852781	0.00366072
ANTIBIOTIC_HISTORY_classes	X694.5472_502.2429	0.0126933	0.0350893
ANTIBIOTIC_HISTORY_classes	X716.5713_490.2828	0.000651214	0.00288942
ANTIBIOTIC_HISTORY_classes	X680.9311_302.7462	3.99951e-10	1.31984e-08
ANTIBIOTIC_HISTORY_classes	X249.6168_156.0651	0.00390066	0.0130848
ANTIBIOTIC_HISTORY_classes	X746.9679_299.2144	1.22229e-05	9.63236e-05
ANTIBIOTIC_HISTORY_classes	X832.7401_524.5342	0.00299508	0.0105427
ANTIBIOTIC_HISTORY_classes	X315.1809_182.0163	0.00460362	0.0152432
ANTIBIOTIC_HISTORY_classes	X454.3033_283.7458	0.00663689	0.0201395
ANTIBIOTIC_HISTORY_classes	X1010.5879_417.7969	1.04709e-10	5.52862e-09
ANTIBIOTIC_HISTORY_classes	X371.3570_530.5635	0.0143029	0.0389276
ANTIBIOTIC_HISTORY_classes	X370.3098_356.1990	0.00366584	0.0125686
ANTIBIOTIC_HISTORY_classes	X897.6369_378.6997	7.57986e-07	9.76138e-06
ANTIBIOTIC_HISTORY_classes	X429.3955_522.2729	0.0162402	0.0430895
ANTIBIOTIC_HISTORY_classes	X604.4144_361.2141	3.31647e-06	3.57367e-05
ANTIBIOTIC_HISTORY_classes	X321.1533_160.1543	0.000845357	0.0036586
ANTIBIOTIC_HISTORY_classes	X752.5927_503.4441	0.000415028	0.00204799
ANTIBIOTIC_HISTORY_classes	330.263465897744_4.62209584206848	0.0037268	0.0126138
ANTIBIOTIC_HISTORY_classes	330.263521167292_4.80565427536232	0.000209114	0.00110412
ANTIBIOTIC_HISTORY_classes	330.2634283153_4.58865569709837	0.000887244	0.00377794
ANTIBIOTIC_HISTORY_classes	330.263389331456_4.57070188746438	3.14898e-09	7.91743e-08
ANTIBIOTIC_HISTORY_classes	330.263529870753_4.94869909090908	5.14537e-08	8.76372e-07
ANTIBIOTIC_HISTORY_classes	344.281453783022_4.898933747412	1.15659e-05	9.25271e-05
ANTIBIOTIC_HISTORY_classes	344.281383477861_4.88558699102828	1.07936e-05	8.76773e-05
ANTIBIOTIC_HISTORY_classes	344.281420644091_4.89122004830918	1.109e-08	2.25212e-07
ANTIBIOTIC_HISTORY_classes	344.281402559561_4.8717436853002	1.50886e-07	2.41418e-06
ANTIBIOTIC_HISTORY_classes	344.28147557077_4.86377501725327	2.27233e-10	9.22915e-09
APPENDIX_REMOVED_classes	X524.3749_327.4529	0.00311579	0.0456983
APPENDIX_REMOVED_classes	X283.2931_417.9160	0.000807717	0.0265156
APPENDIX_REMOVED_classes	X355.2955_381.9354	0.000743747	0.0265156
APPENDIX_REMOVED_classes	X419.3332_466.5205	0.00208278	0.0344595
APPENDIX_REMOVED_classes	X653.4063_166.0485	0.00188006	0.0344595
APPENDIX_REMOVED_classes	X923.0122_395.0515	4.62314e-05	0.00406836
APPENDIX_REMOVED_classes	X345.2300_145.7018	0.00152374	0.0309436
APPENDIX_REMOVED_classes	X1029.8358_545.2406	0.000394596	0.0196561
APPENDIX_REMOVED_classes	X332.3277_367.0488	0.00240442	0.0384707
APPENDIX_REMOVED_classes	X327.2016_.51.5564	0.000304714	0.0178765
APPENDIX_REMOVED_classes	X307.1672_152.0700	0.00198914	0.0344595
APPENDIX_REMOVED_classes	X674.4533_345.1544	0.0010612	0.0265156
APPENDIX_REMOVED_classes	X458.3359_323.0994	0.00126601	0.0290632
APPENDIX_REMOVED_classes	X900.0168_399.1973	1.74919e-05	0.00206945
APPENDIX_REMOVED_classes	X917.0498_399.2014	8.50406e-06	0.00206945
APPENDIX_REMOVED_classes	X319.1338_.47.5948	0.00205837	0.0344595
APPENDIX_REMOVED_classes	X355.2569_287.9239	0.00148067	0.0309436
APPENDIX_REMOVED_classes	X751.4590_295.9420	0.000944396	0.0265156
APPENDIX_REMOVED_classes	X729.4461_276.1419	0.00046092	0.0202805
APPENDIX_REMOVED_classes	X625.4561_359.7096	0.00133369	0.0293412
APPENDIX_REMOVED_classes	X383.3458_387.1838	0.00303265	0.0456983
APPENDIX_REMOVED_classes	X923.9850_410.7645	1.26608e-05	0.00206945
APPENDIX_REMOVED_classes	X835.6031_430.9556	0.000943592	0.0265156
APPENDIX_REMOVED_classes	X968.0669_414.7431	1.32821e-05	0.00206945
APPENDIX_REMOVED_classes	X242.3613_383.2143	0.00108959	0.0265156
APPENDIX_REMOVED_classes	X728.5200_360.6531	0.00106396	0.0265156
APPENDIX_REMOVED_classes	X826.6413_502.8222	0.000735354	0.0265156
APPENDIX_REMOVED_classes	X285.1928_155.9226	0.00208846	0.0344595
APPENDIX_REMOVED_classes	X946.0749_419.4147	1.95971e-05	0.00206945
APPENDIX_REMOVED_classes	X817.6294_544.0579	0.00200806	0.0344595
APPENDIX_REMOVED_classes	X922.3897_424.8770	0.000409501	0.0196561
APPENDIX_REMOVED_classes	X707.4026_267.5172	0.00302152	0.0456983
APPENDIX_REMOVED_classes	X963.1093_419.3589	0.000102321	0.00771795
APPENDIX_REMOVED_classes	X315.1809_182.0163	0.00110482	0.0265156
APPENDIX_REMOVED_classes	X385.2245_169.8945	0.000232987	0.0153771
APPENDIX_REMOVED_classes	X856.5360_272.0963	0.000858309	0.0265156

## Sheet: Plants Kruskal Wallis
Metadata	Metabolite	p-value	adj-p-value
COUNTRY_OF_BIRTH_classes	X300.2716_314.9188	0.00192918	0.0374671
COUNTRY_OF_BIRTH_classes	X285.2800_434.4087	4.74738e-05	0.00417769
COUNTRY_OF_BIRTH_classes	X415.3618_510.0419	0.00265981	0.0394269
COUNTRY_OF_BIRTH_classes	X301.2564_324.2728	3.95363e-05	0.00417769
COUNTRY_OF_BIRTH_classes	X149.1052_241.6247	7.58035e-09	4.00242e-06
COUNTRY_OF_BIRTH_classes	X369.3561_531.7573	0.00122534	0.0294082
COUNTRY_OF_BIRTH_classes	X319.2511_310.4652	0.00013742	0.008062
COUNTRY_OF_BIRTH_classes	X275.2595_393.3629	0.00129586	0.0297485
COUNTRY_OF_BIRTH_classes	X163.0875_292.7004	0.00263927	0.0394269
COUNTRY_OF_BIRTH_classes	X450.3811_368.8230	0.000476018	0.0173167
COUNTRY_OF_BIRTH_classes	X152.0717_.93.0355	0.00233771	0.0374671
COUNTRY_OF_BIRTH_classes	X195.1396_272.7219	0.000573592	0.0182724
COUNTRY_OF_BIRTH_classes	X463.3920_496.0681	0.00142784	0.0314125
COUNTRY_OF_BIRTH_classes	X317.2025_216.6917	0.00218525	0.0374671
COUNTRY_OF_BIRTH_classes	X158.1517_209.1696	7.75017e-07	0.000204605
COUNTRY_OF_BIRTH_classes	X361.2847_343.3245	0.00028132	0.0117978
COUNTRY_OF_BIRTH_classes	X276.8964_633.9509	0.00281458	0.0401649
COUNTRY_OF_BIRTH_classes	X400.3510_216.7049	0.000271115	0.0117978
COUNTRY_OF_BIRTH_classes	X277.2103_261.6149	0.000882866	0.0221978
COUNTRY_OF_BIRTH_classes	X402.3639_496.1847	8.34756e-05	0.00550939
COUNTRY_OF_BIRTH_classes	X373.2732_313.9473	0.00225476	0.0374671
COUNTRY_OF_BIRTH_classes	X495.3219_264.3849	0.0026882	0.0394269
COUNTRY_OF_BIRTH_classes	X673.3448_165.0393	0.000770952	0.0214243
COUNTRY_OF_BIRTH_classes	X397.2662_345.7532	0.00209457	0.0374671
COUNTRY_OF_BIRTH_classes	X274.2598_259.4701	0.00234169	0.0374671
COUNTRY_OF_BIRTH_classes	X417.2894_291.0942	0.002043	0.0374671
COUNTRY_OF_BIRTH_classes	X820.6913_553.8075	0.000491951	0.0173167
COUNTRY_OF_BIRTH_classes	X242.3613_383.2143	0.00317826	0.0441611
COUNTRY_OF_BIRTH_classes	X1008.8984_584.7572	0.000290476	0.0117978
COUNTRY_OF_BIRTH_classes	X955.6165_323.9190	0.00161511	0.0327991
COUNTRY_OF_BIRTH_classes	X250.9725_680.6226	6.51906e-06	0.00114736
COUNTRY_OF_BIRTH_classes	X848.7538_583.8227	6.11329e-05	0.00461117
COUNTRY_OF_BIRTH_classes	X779.4982_252.0625	0.000588315	0.0182724
COUNTRY_OF_BIRTH_classes	X186.2025_243.7548	0.000708706	0.0207887
COUNTRY_OF_BIRTH_classes	344.281383477861_4.88558699102828	0.000164156	0.00866743
COUNTRY_OF_BIRTH_classes	344.281402559561_4.8717436853002	4.18109e-05	0.00417769
COUNTRY_OF_BIRTH_classes	344.28147557077_4.86377501725327	0.00151567	0.032011
COUNTRY_OF_BIRTH_classes	387.322098581121_4.52570542635659	0.000843011	0.0221978
BOWEL_MOVEMENT_FREQUENCY_classes	X283.2931_417.9160	8.2928e-05	0.043786
COLLECTION_DATE_classes	X463.3920_496.0681	0.000192223	0.0338313
COLLECTION_DATE_classes	X760.5768_352.7555	2.66416e-05	0.0109022
COLLECTION_DATE_classes	X848.6338_349.8048	4.12961e-05	0.0109022
READY_TO_EAT_MEALS_FREQUENCY_classes	X225.2214_364.7509	7.41154e-05	0.039133
COUNTRY_classes	X285.2800_434.4087	0.000862263	0.0239618
COUNTRY_classes	X415.3618_510.0419	0.00246845	0.0396131
COUNTRY_classes	X301.2564_324.2728	0.000120011	0.00704067
COUNTRY_classes	X149.1052_241.6247	1.89547e-08	1.00081e-05
COUNTRY_classes	X319.2511_310.4652	4.21087e-05	0.00370556
COUNTRY_classes	X275.2595_393.3629	0.00318601	0.0467281
COUNTRY_classes	X163.0875_292.7004	0.0035679	0.0483038
COUNTRY_classes	X450.3811_368.8230	0.000762302	0.0231752
COUNTRY_classes	X152.0717_.93.0355	0.00154756	0.0355265
COUNTRY_classes	X195.1396_272.7219	0.00227164	0.0396131
COUNTRY_classes	X463.3920_496.0681	0.00147572	0.0354173
COUNTRY_classes	X158.1517_209.1696	1.78249e-06	0.000313717
COUNTRY_classes	X302.2891_291.3577	0.00181075	0.0367722
COUNTRY_classes	X301.2379_302.3866	0.00334273	0.0472729
COUNTRY_classes	X319.2614_334.3014	0.00217931	0.0396131
COUNTRY_classes	X361.2847_343.3245	0.000308859	0.0148252
COUNTRY_classes	X276.8964_633.9509	0.000482344	0.0181913
COUNTRY_classes	X400.3510_216.7049	0.000790063	0.0231752
COUNTRY_classes	X277.2103_261.6149	0.00340222	0.0472729
COUNTRY_classes	X402.3639_496.1847	0.000209677	0.011071
COUNTRY_classes	X181.1168_192.7212	0.00247582	0.0396131
COUNTRY_classes	X188.1603_175.6707	0.00316585	0.0467281
COUNTRY_classes	X673.3448_165.0393	7.64141e-05	0.00529506
COUNTRY_classes	X935.5528_421.7031	0.00126503	0.0318064
COUNTRY_classes	X820.6913_553.8075	8.02282e-05	0.00529506
COUNTRY_classes	X494.4063_406.3263	0.0024366	0.0396131
COUNTRY_classes	X1008.8984_584.7572	0.00171006	0.0361165
COUNTRY_classes	X250.9725_680.6226	3.07601e-07	8.12068e-05
COUNTRY_classes	X848.7538_583.8227	1.88228e-05	0.00198769
COUNTRY_classes	X306.1634_135.7467	0.00240267	0.0396131
COUNTRY_classes	X249.6168_156.0651	0.00168006	0.0361165
COUNTRY_classes	X1010.5879_417.7969	0.000436093	0.0177121
COUNTRY_classes	X186.2025_243.7548	0.000374411	0.0164741
COUNTRY_classes	X752.5927_503.4441	0.00239669	0.0396131
COUNTRY_classes	344.281453783022_4.898933747412	0.00117462	0.03101
COUNTRY_classes	344.281383477861_4.88558699102828	0.000568388	0.0187568
COUNTRY_classes	344.281420644091_4.89122004830918	0.00301632	0.0467281
COUNTRY_classes	344.281402559561_4.8717436853002	1.02651e-05	0.00135499
COUNTRY_classes	344.28147557077_4.86377501725327	0.000519452	0.0182847
NON_FOOD_ALLERGIES_UNSPECIFIED_classes	X444.3121_336.2226	1.79304e-05	0.00946727
CLINICAL_CONDITION_classes	X461.3447_314.0348	8.79151e-05	0.0232096
CLINICAL_CONDITION_classes	X286.1513_226.0289	8.33561e-05	0.0232096
COLLECTION_MONTH_classes	X429.3766_505.5097	0.000100753	0.00531976
COLLECTION_MONTH_classes	X595.3497_188.6444	0.00104067	0.0343423
COLLECTION_MONTH_classes	X526.5241_516.8592	0.00145676	0.0452453
COLLECTION_MONTH_classes	X163.0875_292.7004	8.68729e-05	0.00509654
COLLECTION_MONTH_classes	X152.0717_.93.0355	1.59078e-05	0.00167986
COLLECTION_MONTH_classes	X463.3920_496.0681	1.10031e-09	5.80962e-07
COLLECTION_MONTH_classes	X407.3221_299.4831	0.0010345	0.0343423
COLLECTION_MONTH_classes	X158.1517_209.1696	0.00029779	0.0131028
COLLECTION_MONTH_classes	X276.8964_633.9509	7.76823e-05	0.00509654
COLLECTION_MONTH_classes	X444.3121_336.2226	0.000666327	0.02513
COLLECTION_MONTH_classes	X259.2019_292.1104	7.00323e-09	1.84885e-06
COLLECTION_MONTH_classes	X131.9740_763.1598	8.07725e-07	0.00014216
COLLECTION_MONTH_classes	X751.4590_295.9420	0.00054887	0.0222926
COLLECTION_MONTH_classes	X477.2852_278.3482	4.00945e-06	0.000529247
COLLECTION_MONTH_classes	X820.6913_553.8075	0.00155198	0.0455248
COLLECTION_MONTH_classes	X250.9725_680.6226	0.000282774	0.0131028
COLLECTION_MONTH_classes	X107.5171_779.5076	5.62856e-05	0.00424555
COLLECTION_MONTH_classes	X186.2025_243.7548	2.21292e-05	0.00194737
ALCOHOL_TYPES_RED_WINE_classes	X274.2598_259.4701	3.06537e-06	0.00161852
LOWGRAIN_DIET_TYPE_classes	X322.2727_340.2215	9.03553e-05	0.0477076
SEAFOOD_FREQUENCY_classes	X211.1046_162.1771	0.000109483	0.0458375
SEAFOOD_FREQUENCY_classes	X503.3063_103.0202	0.000173627	0.0458375
SKIN_CONDITION_classes	X350.1901_147.0996	0.000331824	0.0239996
SKIN_CONDITION_classes	X510.4112_407.4520	0.000159418	0.0239996
SKIN_CONDITION_classes	X923.0122_395.0515	0.000717411	0.0291379
SKIN_CONDITION_classes	X345.2300_145.7018	0.000678058	0.0291379
SKIN_CONDITION_classes	X283.1760_.49.7660	0.000245535	0.0239996
SKIN_CONDITION_classes	X327.2016_.51.5564	0.00121147	0.0426437
SKIN_CONDITION_classes	X803.5392_269.9685	0.000332723	0.0239996
SKIN_CONDITION_classes	X674.4533_345.1544	0.000299872	0.0239996
SKIN_CONDITION_classes	X438.3382_327.4901	0.000363631	0.0239996
SKIN_CONDITION_classes	X319.1338_.47.5948	0.000784392	0.0295828
SKIN_CONDITION_classes	X946.0749_419.4147	0.000619076	0.0291379
SKIN_CONDITION_classes	X922.3897_424.8770	0.000420471	0.0246676
SKIN_CONDITION_classes	X439.3999_484.4299	0.000471349	0.0248872
SKIN_CONDITION_classes	X410.2794_345.6656	0.00149188	0.0492321
SKIN_CONDITION_classes	X300.2016_.51.9816	2.9112e-05	0.0153712
SKIN_CONDITION_classes	X752.5927_503.4441	0.000320822	0.0239996
EXERCISE_LOCATION_classes	X370.3098_356.1990	8.66233e-05	0.0457371
FRUIT_FREQUENCY_classes	X705.5058_446.0222	1.54134e-05	0.00813826
FRUIT_FREQUENCY_classes	X283.1760_.49.7660	4.43755e-05	0.0117151
COUNTRY_RESIDENCE_classes	X285.2800_434.4087	0.0150126	0.0496505
COUNTRY_RESIDENCE_classes	X301.2564_324.2728	0.00727058	0.0350423
COUNTRY_RESIDENCE_classes	X149.1052_241.6247	5.49677e-05	0.0029023
COUNTRY_RESIDENCE_classes	X319.2511_310.4652	0.000640107	0.0091345
COUNTRY_RESIDENCE_classes	X450.3811_368.8230	0.0138708	0.0481837
COUNTRY_RESIDENCE_classes	X152.0717_.93.0355	0.00403509	0.0267535
COUNTRY_RESIDENCE_classes	X195.1396_272.7219	0.00144822	0.0149933
COUNTRY_RESIDENCE_classes	X463.3920_496.0681	0.00891621	0.0382434
COUNTRY_RESIDENCE_classes	X317.2025_216.6917	0.0059451	0.0320308
COUNTRY_RESIDENCE_classes	X158.1517_209.1696	7.43087e-05	0.00326958
COUNTRY_RESIDENCE_classes	X334.2835_243.4287	0.00272565	0.0214798
COUNTRY_RESIDENCE_classes	X302.2891_291.3577	0.00283291	0.0216779
COUNTRY_RESIDENCE_classes	X319.2614_334.3014	0.00561622	0.0315553
COUNTRY_RESIDENCE_classes	X361.2847_343.3245	0.00118901	0.0129595
COUNTRY_RESIDENCE_classes	X419.3332_466.5205	0.00265272	0.0213459
COUNTRY_RESIDENCE_classes	X278.2015_181.9547	0.00723023	0.0350423
COUNTRY_RESIDENCE_classes	X276.8964_633.9509	0.00335673	0.0239507
COUNTRY_RESIDENCE_classes	X650.9078_295.1235	0.0002279	0.00573004
COUNTRY_RESIDENCE_classes	X600.4686_301.4286	0.0016647	0.0156958
COUNTRY_RESIDENCE_classes	X319.2432_248.9071	0.0123993	0.0461046
COUNTRY_RESIDENCE_classes	X318.2869_260.5664	0.0076987	0.0350423
COUNTRY_RESIDENCE_classes	X259.2019_292.1104	0.0111445	0.0442429
COUNTRY_RESIDENCE_classes	X402.3639_496.1847	0.0068222	0.0343059
COUNTRY_RESIDENCE_classes	X181.1168_192.7212	0.00164571	0.0156958
COUNTRY_RESIDENCE_classes	X423.2417_227.2529	0.0149492	0.0496505
COUNTRY_RESIDENCE_classes	X298.1673_192.6899	0.0150456	0.0496505
COUNTRY_RESIDENCE_classes	X321.2498_261.8593	0.00561781	0.0315553
COUNTRY_RESIDENCE_classes	X189.9808_571.1351	0.00332264	0.0239507
COUNTRY_RESIDENCE_classes	X435.3814_610.8385	0.000293367	0.00617771
COUNTRY_RESIDENCE_classes	X160.9791_560.4848	0.00534945	0.0307012
COUNTRY_RESIDENCE_classes	X311.2778_345.3244	0.0119842	0.0455228
COUNTRY_RESIDENCE_classes	X495.3219_264.3849	0.013123	0.0477858
COUNTRY_RESIDENCE_classes	X370.1992_218.3775	0.014124	0.0483781
COUNTRY_RESIDENCE_classes	X716.5584_370.9029	0.0012814	0.0135316
COUNTRY_RESIDENCE_classes	X546.3987_339.4250	0.00607308	0.0321168
COUNTRY_RESIDENCE_classes	X452.3825_353.9918	0.00895703	0.0382434
COUNTRY_RESIDENCE_classes	X1052.8646_499.4188	0.000316859	0.00619634
COUNTRY_RESIDENCE_classes	X188.1603_175.6707	0.00715379	0.0350423
COUNTRY_RESIDENCE_classes	X163.1140_147.2802	0.0148514	0.0496505
COUNTRY_RESIDENCE_classes	X673.3448_165.0393	0.000617355	0.00905454
COUNTRY_RESIDENCE_classes	X503.4020_460.1231	0.0115514	0.0442755
COUNTRY_RESIDENCE_classes	X283.2997_342.0500	0.0023116	0.0196859
COUNTRY_RESIDENCE_classes	X900.0168_399.1973	0.0138681	0.0481837
COUNTRY_RESIDENCE_classes	X732.5411_310.3351	0.000283044	0.00617771
COUNTRY_RESIDENCE_classes	X917.0498_399.2014	0.0126459	0.0466926
COUNTRY_RESIDENCE_classes	X445.3666_413.2576	0.0112955	0.0442755
COUNTRY_RESIDENCE_classes	X573.8660_310.6626	0.000609497	0.00905454
COUNTRY_RESIDENCE_classes	X935.5528_421.7031	0.00342623	0.0241207
COUNTRY_RESIDENCE_classes	X397.2662_345.7532	0.0140971	0.0483781
COUNTRY_RESIDENCE_classes	X142.0290_368.6121	0.00931674	0.038856
COUNTRY_RESIDENCE_classes	X243.2581_353.6654	0.0145095	0.0491091
COUNTRY_RESIDENCE_classes	X502.3005_205.1447	0.00348853	0.0242361
COUNTRY_RESIDENCE_classes	X477.2852_278.3482	0.000692042	0.00961575
COUNTRY_RESIDENCE_classes	X383.3458_387.1838	0.00299589	0.0222793
COUNTRY_RESIDENCE_classes	X221.1191_136.9742	0.00119059	0.0129595
COUNTRY_RESIDENCE_classes	X483.4087_460.1505	0.0130833	0.0477858
COUNTRY_RESIDENCE_classes	X1035.6441_312.2704	0.000759251	0.0100221
COUNTRY_RESIDENCE_classes	X435.4001_509.6686	0.0016636	0.0156958
COUNTRY_RESIDENCE_classes	X413.3372_418.7115	0.000275691	0.00617771
COUNTRY_RESIDENCE_classes	X503.3063_103.0202	0.0089814	0.0382434
COUNTRY_RESIDENCE_classes	X923.9850_410.7645	0.0113726	0.0442755
COUNTRY_RESIDENCE_classes	X351.2399_305.0034	0.00785715	0.0354579
COUNTRY_RESIDENCE_classes	X297.2333_237.3650	0.00521605	0.0307012
COUNTRY_RESIDENCE_classes	X332.2700_265.6361	0.00120268	0.0129595
COUNTRY_RESIDENCE_classes	X393.2362_188.4499	0.000210268	0.00555109
COUNTRY_RESIDENCE_classes	X776.5731_311.8631	0.000127825	0.00421822
COUNTRY_RESIDENCE_classes	X760.5768_352.7555	1.9593e-05	0.00147787
COUNTRY_RESIDENCE_classes	X274.2598_259.4701	6.42497e-05	0.00308398
COUNTRY_RESIDENCE_classes	X236.1151_121.4855	0.000872392	0.0102621
COUNTRY_RESIDENCE_classes	X835.6031_430.9556	0.0133945	0.0481837
COUNTRY_RESIDENCE_classes	X161.9752_663.0652	0.00264949	0.0213459
COUNTRY_RESIDENCE_classes	X820.6913_553.8075	4.99958e-05	0.0029023
COUNTRY_RESIDENCE_classes	X381.3035_375.8540	0.0046985	0.0291859
COUNTRY_RESIDENCE_classes	X286.1513_226.0289	0.00934605	0.038856
COUNTRY_RESIDENCE_classes	X367.3182_407.5110	0.00731186	0.0350423
COUNTRY_RESIDENCE_classes	X848.6338_349.8048	1.43079e-07	7.55459e-05
COUNTRY_RESIDENCE_classes	X287.2593_328.5781	0.00608272	0.0321168
COUNTRY_RESIDENCE_classes	X726.4118_329.3541	0.0138415	0.0481837
COUNTRY_RESIDENCE_classes	X494.4063_406.3263	0.000100047	0.00377319
COUNTRY_RESIDENCE_classes	X443.2359_159.4633	0.00220011	0.0190436
COUNTRY_RESIDENCE_classes	X337.2831_355.8843	0.00588665	0.0320308
COUNTRY_RESIDENCE_classes	X782.9870_298.0797	8.51393e-05	0.00345796
COUNTRY_RESIDENCE_classes	X728.5200_360.6531	0.000841358	0.0102621
COUNTRY_RESIDENCE_classes	X435.3552_375.0382	0.000855303	0.0102621
COUNTRY_RESIDENCE_classes	X286.3008_347.9566	0.000113712	0.00400266
COUNTRY_RESIDENCE_classes	X423.3352_344.3900	0.0138711	0.0481837
COUNTRY_RESIDENCE_classes	X316.2747_262.3312	0.00299277	0.0222793
COUNTRY_RESIDENCE_classes	X1008.8984_584.7572	0.00533948	0.0307012
COUNTRY_RESIDENCE_classes	X693.5696_525.9784	0.00584787	0.0320308
COUNTRY_RESIDENCE_classes	X280.2486_313.8645	0.00979537	0.0397894
COUNTRY_RESIDENCE_classes	X250.9725_680.6226	1.67156e-06	0.000263623
COUNTRY_RESIDENCE_classes	X363.1887_161.3725	0.00212888	0.0187341
COUNTRY_RESIDENCE_classes	X432.3612_493.4949	0.00266824	0.0213459
COUNTRY_RESIDENCE_classes	X269.1583_137.1505	0.00499838	0.030335
COUNTRY_RESIDENCE_classes	X205.1261_198.4388	0.00045603	0.00761806
COUNTRY_RESIDENCE_classes	X747.5078_310.6152	0.000506164	0.00809863
COUNTRY_RESIDENCE_classes	X817.4869_304.2477	0.0123215	0.0461046
COUNTRY_RESIDENCE_classes	X826.6413_502.8222	0.00389999	0.0264
COUNTRY_RESIDENCE_classes	X848.7538_583.8227	0.00025088	0.00602112
COUNTRY_RESIDENCE_classes	X285.1928_155.9226	0.00312646	0.0229274
COUNTRY_RESIDENCE_classes	X542.4811_451.1161	0.00815742	0.0358926
COUNTRY_RESIDENCE_classes	X181.1571_312.0894	0.00960267	0.039611
COUNTRY_RESIDENCE_classes	X817.6294_544.0579	0.0100722	0.0405962
COUNTRY_RESIDENCE_classes	X922.3897_424.8770	0.00429017	0.0276245
COUNTRY_RESIDENCE_classes	X399.3439_424.9077	0.00453002	0.0284744
COUNTRY_RESIDENCE_classes	X199.1698_317.8346	0.00815256	0.0358926
COUNTRY_RESIDENCE_classes	X386.3580_511.3432	0.0079745	0.0356825
COUNTRY_RESIDENCE_classes	X423.3413_460.6515	0.00662721	0.0337166
COUNTRY_RESIDENCE_classes	X594.3488_176.5520	0.00242503	0.0203241
COUNTRY_RESIDENCE_classes	X825.6427_463.1056	0.00929932	0.038856
COUNTRY_RESIDENCE_classes	X335.2561_293.0861	0.000189602	0.00526893
COUNTRY_RESIDENCE_classes	X363.2954_367.7616	0.000809701	0.0102621
COUNTRY_RESIDENCE_classes	X432.3221_303.7682	0.0138618	0.0481837
COUNTRY_RESIDENCE_classes	X439.3999_484.4299	0.0062782	0.0328207
COUNTRY_RESIDENCE_classes	X339.2847_328.2438	0.000874608	0.0102621
COUNTRY_RESIDENCE_classes	X354.3151_367.6173	0.00746309	0.0350423
COUNTRY_RESIDENCE_classes	X494.3264_293.8800	0.0142019	0.0483781
COUNTRY_RESIDENCE_classes	X724.9574_299.5802	2.24109e-06	0.000263623
COUNTRY_RESIDENCE_classes	X433.3015_223.9687	0.00874699	0.0381687
COUNTRY_RESIDENCE_classes	X306.1634_135.7467	0.00520923	0.0307012
COUNTRY_RESIDENCE_classes	X123.0442_106.5008	0.00364063	0.0249643
COUNTRY_RESIDENCE_classes	X185.1520_309.5784	0.0114848	0.0442755
COUNTRY_RESIDENCE_classes	X444.2998_312.0798	0.00762228	0.0350423
COUNTRY_RESIDENCE_classes	X1007.8084_530.7078	0.00152243	0.0151668
COUNTRY_RESIDENCE_classes	X963.1093_419.3589	0.0108071	0.0432282
COUNTRY_RESIDENCE_classes	X212.0954_152.6115	0.00147991	0.0150268
COUNTRY_RESIDENCE_classes	X361.2808_357.6655	0.00767389	0.0350423
COUNTRY_RESIDENCE_classes	X311.3032_479.9784	0.011572	0.0442755
COUNTRY_RESIDENCE_classes	X410.2794_345.6656	0.00979663	0.0397894
COUNTRY_RESIDENCE_classes	X153.1279_311.4665	0.00750112	0.0350423
COUNTRY_RESIDENCE_classes	X680.9311_302.7462	1.40754e-05	0.00123864
COUNTRY_RESIDENCE_classes	X284.2699_332.7502	0.000161277	0.00473079
COUNTRY_RESIDENCE_classes	X167.1436_314.1645	0.00426639	0.0276245
COUNTRY_RESIDENCE_classes	X595.3254_232.6909	0.00588325	0.0320308
COUNTRY_RESIDENCE_classes	X249.6168_156.0651	0.000733988	0.00993707
COUNTRY_RESIDENCE_classes	X746.9679_299.2144	2.49643e-06	0.000263623
COUNTRY_RESIDENCE_classes	X407.3429_426.9582	0.000461701	0.00761806
COUNTRY_RESIDENCE_classes	X832.7401_524.5342	0.00735628	0.0350423
COUNTRY_RESIDENCE_classes	X315.1809_182.0163	0.00478607	0.0293842
COUNTRY_RESIDENCE_classes	X779.4982_252.0625	0.000365629	0.00643506
COUNTRY_RESIDENCE_classes	X183.1375_219.4789	0.00649211	0.0336062
COUNTRY_RESIDENCE_classes	X385.2245_169.8945	0.0151462	0.0496719
COUNTRY_RESIDENCE_classes	X1010.5879_417.7969	0.000356069	0.00643506
COUNTRY_RESIDENCE_classes	X371.3570_530.5635	0.00092192	0.010582
COUNTRY_RESIDENCE_classes	X319.2475_319.0612	0.00523828	0.0307012
COUNTRY_RESIDENCE_classes	X370.3098_356.1990	0.0019873	0.0184086
COUNTRY_RESIDENCE_classes	X295.2193_247.7407	0.000304205	0.00617771
COUNTRY_RESIDENCE_classes	X149.0635_154.1789	0.00208812	0.0187341
COUNTRY_RESIDENCE_classes	X304.2956_397.9510	0.0135455	0.0481837
COUNTRY_RESIDENCE_classes	X422.3483_345.1601	0.00279492	0.0216779
COUNTRY_RESIDENCE_classes	X696.5671_542.3384	0.00768333	0.0350423
COUNTRY_RESIDENCE_classes	X897.6369_378.6997	6.66221e-07	0.000175882
COUNTRY_RESIDENCE_classes	X345.2441_276.3229	3.68073e-05	0.00242928
COUNTRY_RESIDENCE_classes	X317.2467_267.8391	0.000573017	0.00889862
COUNTRY_RESIDENCE_classes	X250.1080_177.3253	0.00664114	0.0337166
COUNTRY_RESIDENCE_classes	X604.4144_361.2141	0.0044451	0.0282772
COUNTRY_RESIDENCE_classes	X324.1744_162.6953	0.00405357	0.0267535
COUNTRY_RESIDENCE_classes	X186.2025_243.7548	0.0001493	0.00463708
COUNTRY_RESIDENCE_classes	X752.5927_503.4441	0.000347003	0.00643506
COUNTRY_RESIDENCE_classes	X1056.8381_521.2993	0.0121387	0.0457802
COUNTRY_RESIDENCE_classes	344.281402559561_4.8717436853002	0.00212835	0.0187341
COLLECTION_SEASON_classes	X429.3766_505.5097	0.00301592	0.0409996
COLLECTION_SEASON_classes	X454.2968_271.6052	0.00167501	0.0353762
COLLECTION_SEASON_classes	X595.3497_188.6444	7.24175e-06	0.000955911
COLLECTION_SEASON_classes	X231.1178_127.2515	0.000631977	0.0215891
COLLECTION_SEASON_classes	X576.4026_313.3685	0.0027266	0.0409996
COLLECTION_SEASON_classes	X300.2788_312.0297	0.000696626	0.0216364
COLLECTION_SEASON_classes	X428.3222_365.5255	0.00307632	0.0409996
COLLECTION_SEASON_classes	X276.8964_633.9509	1.12963e-06	0.000298221
COLLECTION_SEASON_classes	X432.3602_426.9255	0.00267144	0.0409996
COLLECTION_SEASON_classes	X551.4335_466.7491	0.000217359	0.0114765
COLLECTION_SEASON_classes	X235.1698_303.3068	0.00160638	0.0353404
COLLECTION_SEASON_classes	X510.4112_407.4520	0.00268092	0.0409996
COLLECTION_SEASON_classes	X345.2300_145.7018	0.00112861	0.0299314
COLLECTION_SEASON_classes	X512.4241_425.5398	0.00356509	0.0427811
COLLECTION_SEASON_classes	X444.3121_336.2226	0.000308195	0.0147934
COLLECTION_SEASON_classes	X423.2417_227.2529	0.000130344	0.00860272
COLLECTION_SEASON_classes	X298.1673_192.6899	0.00326133	0.0409996
COLLECTION_SEASON_classes	X435.3814_610.8385	0.00206168	0.0374027
COLLECTION_SEASON_classes	X674.4533_345.1544	0.000356269	0.0156758
COLLECTION_SEASON_classes	X546.3987_339.4250	3.81763e-05	0.00403142
COLLECTION_SEASON_classes	X673.3448_165.0393	5.55577e-05	0.00488908
COLLECTION_SEASON_classes	X503.4020_460.1231	0.00101929	0.0298993
COLLECTION_SEASON_classes	X233.0915_165.2704	0.00323531	0.0409996
COLLECTION_SEASON_classes	X751.4590_295.9420	6.88552e-05	0.00519365
COLLECTION_SEASON_classes	X935.5528_421.7031	0.00320865	0.0409996
COLLECTION_SEASON_classes	X413.3372_418.7115	0.00212515	0.0374027
COLLECTION_SEASON_classes	X297.2333_237.3650	0.00222243	0.037853
COLLECTION_SEASON_classes	X820.6913_553.8075	4.01556e-06	0.000706739
COLLECTION_SEASON_classes	X494.4063_406.3263	0.00192955	0.0363859
COLLECTION_SEASON_classes	X728.5200_360.6531	0.00118242	0.0299314
COLLECTION_SEASON_classes	X435.3552_375.0382	0.00349768	0.0427811
COLLECTION_SEASON_classes	X250.9725_680.6226	2.35483e-07	0.000124335
COLLECTION_SEASON_classes	X747.5078_310.6152	0.0039601	0.0464652
COLLECTION_SEASON_classes	X817.4869_304.2477	0.000654215	0.0215891
COLLECTION_SEASON_classes	X826.6413_502.8222	0.00119045	0.0299314
COLLECTION_SEASON_classes	X848.7538_583.8227	0.00144563	0.0331866
COLLECTION_SEASON_classes	X641.4347_302.0499	0.00187406	0.0363859
COLLECTION_SEASON_classes	X306.1634_135.7467	0.00274576	0.0409996
COLLECTION_SEASON_classes	X444.2998_312.0798	0.000161407	0.00946921
COLLECTION_SEASON_classes	X249.6168_156.0651	0.00141169	0.0331866
COLLECTION_SEASON_classes	X385.2245_169.8945	0.00061861	0.0215891
COLLECTION_SEASON_classes	X1010.5879_417.7969	0.00175135	0.0355658
COLLECTION_SEASON_classes	X752.5927_503.4441	0.00054518	0.0215891
COLLECTION_SEASON_classes	330.263521167292_4.80565427536232	0.00288733	0.0409996
COLLECTION_SEASON_classes	330.263529870753_4.94869909090908	0.00291351	0.0409996
BOWEL_MOVEMENT_QUALITY_classes	X163.0875_292.7004	5.09455e-07	2.68992e-05
BOWEL_MOVEMENT_QUALITY_classes	X152.0717_.93.0355	4.47071e-05	0.0016861
BOWEL_MOVEMENT_QUALITY_classes	X463.3920_496.0681	3.16407e-20	1.67063e-17
BOWEL_MOVEMENT_QUALITY_classes	X407.3221_299.4831	1.53231e-08	1.34843e-06
BOWEL_MOVEMENT_QUALITY_classes	X158.1517_209.1696	0.00168598	0.0404634
BOWEL_MOVEMENT_QUALITY_classes	X650.9078_295.1235	0.000580086	0.0161203
BOWEL_MOVEMENT_QUALITY_classes	X600.4686_301.4286	1.82711e-07	1.20589e-05
BOWEL_MOVEMENT_QUALITY_classes	X259.2019_292.1104	9.01817e-08	6.80228e-06
BOWEL_MOVEMENT_QUALITY_classes	X716.5584_370.9029	8.26393e-09	8.72671e-07
BOWEL_MOVEMENT_QUALITY_classes	X452.3825_353.9918	3.09104e-07	1.81341e-05
BOWEL_MOVEMENT_QUALITY_classes	X732.5411_310.3351	2.87365e-10	5.05763e-08
BOWEL_MOVEMENT_QUALITY_classes	X415.3643_524.4330	0.0021231	0.048739
BOWEL_MOVEMENT_QUALITY_classes	X892.7913_492.6231	0.000386565	0.0116269
BOWEL_MOVEMENT_QUALITY_classes	X477.2852_278.3482	1.83456e-05	0.000807207
BOWEL_MOVEMENT_QUALITY_classes	X776.5731_311.8631	0.000137894	0.00485388
BOWEL_MOVEMENT_QUALITY_classes	X760.5768_352.7555	5.00738e-12	1.32195e-09
BOWEL_MOVEMENT_QUALITY_classes	X848.6338_349.8048	7.18027e-09	8.72671e-07
BOWEL_MOVEMENT_QUALITY_classes	X782.9870_298.0797	2.36219e-06	0.000113385
BOWEL_MOVEMENT_QUALITY_classes	X432.3612_493.4949	0.00138827	0.0349051
BOWEL_MOVEMENT_QUALITY_classes	X1101.8593_505.7006	2.65559e-05	0.00107858
BOWEL_MOVEMENT_QUALITY_classes	X724.9574_299.5802	0.000177026	0.00584187
BOWEL_MOVEMENT_QUALITY_classes	X746.9679_299.2144	0.000396371	0.0116269
BOWEL_MOVEMENT_QUALITY_classes	X186.2025_243.7548	0.000816253	0.0215491
THYROID_classes	X275.2595_393.3629	0.00310895	0.0349261
THYROID_classes	X553.3319_317.9567	0.00203205	0.0306549
THYROID_classes	X271.2257_288.5409	0.000158402	0.00929291
THYROID_classes	X463.3920_496.0681	0.00483817	0.0448168
THYROID_classes	X350.1901_147.0996	0.00269689	0.0325697
THYROID_classes	X551.4335_466.7491	0.0023794	0.0320957
THYROID_classes	X707.4472_339.2797	0.00504315	0.0451319
THYROID_classes	X407.2527_184.1186	0.00459471	0.0441092
THYROID_classes	X372.2242_156.0722	9.31867e-05	0.00656038
THYROID_classes	X427.3526_395.1656	0.000336139	0.0170415
THYROID_classes	X345.2300_145.7018	0.0028162	0.0330434
THYROID_classes	X1029.8358_545.2406	0.000529697	0.0199771
THYROID_classes	X330.2712_297.1690	0.00108175	0.0259619
THYROID_classes	X247.2388_326.9925	0.00169592	0.0288508
THYROID_classes	X431.3791_532.2542	0.00434747	0.0425086
THYROID_classes	X298.2825_402.1279	0.00102533	0.0257798
THYROID_classes	X316.3174_360.0257	0.00403777	0.0409989
THYROID_classes	X211.2084_357.3015	0.000837852	0.0232835
THYROID_classes	X279.2146_286.1139	0.000504418	0.0199771
THYROID_classes	X876.7654_526.7902	0.000754382	0.022955
THYROID_classes	X809.6674_565.1648	0.00521861	0.0459126
THYROID_classes	X225.2214_364.7509	3.96563e-05	0.00348975
THYROID_classes	X342.1919_150.9734	0.00225285	0.0320957
THYROID_classes	X732.5411_310.3351	5.77846e-06	0.000762757
THYROID_classes	X445.3666_413.2576	9.93998e-05	0.00656038
THYROID_classes	X344.2245_.55.0737	0.00174853	0.0288508
THYROID_classes	X397.2662_345.7532	0.00271414	0.0325697
THYROID_classes	X231.1389_107.8724	0.000603132	0.0212302
THYROID_classes	X461.3447_314.0348	0.000983124	0.0257798
THYROID_classes	X1035.6441_312.2704	0.000435549	0.0191642
THYROID_classes	X297.2333_237.3650	0.00344154	0.0369521
THYROID_classes	X657.3782_180.9390	0.00124646	0.0263251
THYROID_classes	X666.5284_474.5444	0.00530429	0.0459126
THYROID_classes	X782.9870_298.0797	0.00319396	0.0351336
THYROID_classes	X435.3552_375.0382	0.00118893	0.0263251
THYROID_classes	X423.3352_344.3900	0.00428527	0.0425086
THYROID_classes	X1008.8984_584.7572	0.00135011	0.0274177
THYROID_classes	X280.2486_313.8645	0.00172751	0.0288508
THYROID_classes	X363.1887_161.3725	0.00145844	0.0285207
THYROID_classes	X283.2635_713.2948	0.000687933	0.0227018
THYROID_classes	X269.1583_137.1505	0.00185936	0.0288748
THYROID_classes	X747.5078_310.6152	0.0036292	0.0375729
THYROID_classes	X285.1928_155.9226	3.26984e-05	0.00345295
THYROID_classes	X305.1653_175.2978	0.00474747	0.0447619
THYROID_classes	X542.4811_451.1161	0.00293329	0.033669
THYROID_classes	X323.1652_164.1346	0.000782556	0.022955
THYROID_classes	X505.3165_161.6557	4.86801e-07	0.000128515
THYROID_classes	X325.1724_200.3263	0.00162058	0.0288508
THYROID_classes	X423.3413_460.6515	1.20147e-06	0.000211458
THYROID_classes	X936.7937_481.9374	0.00236363	0.0320957
THYROID_classes	X450.3187_213.4715	4.40886e-07	0.000128515
THYROID_classes	X432.3221_303.7682	0.00180764	0.0288748
THYROID_classes	X619.4214_352.6960	0.000355031	0.0170415
THYROID_classes	X311.3032_479.9784	0.00349925	0.0369521
THYROID_classes	X180.0829_123.5140	0.00227896	0.0320957
THYROID_classes	X454.3033_283.7458	0.00493088	0.044888
THYROID_classes	X371.3570_530.5635	0.00249228	0.0320957
THYROID_classes	X441.2396_203.7155	0.00156242	0.0288508
THYROID_classes	X696.5671_542.3384	0.00123173	0.0263251
THYROID_classes	X324.1744_162.6953	0.00270758	0.0325697
THYROID_classes	330.263529870753_4.94869909090908	0.00248483	0.0320957
THYROID_classes	387.322098581121_4.52570542635659	0.00563109	0.0479551
CSECTION_classes	X214.1151_153.2105	0.000439608	0.0464226
CSECTION_classes	X355.2680_500.0652	0.000189552	0.0315558
CSECTION_classes	X393.2362_188.4499	7.21159e-05	0.0315558
CSECTION_classes	X423.3413_460.6515	0.00015969	0.0315558
CSECTION_classes	X454.3033_283.7458	0.000239059	0.0315558
LEVEL_OF_EDUCATION_classes	X374.2760_254.8105	0.000188916	0.0498738
LEVEL_OF_EDUCATION_classes	X208.0946_131.3610	9.98057e-05	0.0498738
SUGAR_SWEETENED_DRINK_FREQUENCY_classes	X716.5584_370.9029	0.00018233	0.0137529
SUGAR_SWEETENED_DRINK_FREQUENCY_classes	X164.0730_166.1739	0.000239645	0.0158166
SUGAR_SWEETENED_DRINK_FREQUENCY_classes	X732.5411_310.3351	0.000150215	0.0132189
SUGAR_SWEETENED_DRINK_FREQUENCY_classes	X415.3643_524.4330	1.95131e-06	0.000515146
SUGAR_SWEETENED_DRINK_FREQUENCY_classes	X760.5768_352.7555	1.70749e-05	0.00214438
SUGAR_SWEETENED_DRINK_FREQUENCY_classes	X848.6338_349.8048	6.63974e-07	0.000350578
SUGAR_SWEETENED_DRINK_FREQUENCY_classes	X782.9870_298.0797	2.03066e-05	0.00214438
SUGAR_SWEETENED_DRINK_FREQUENCY_classes	X1101.8593_505.7006	1.7844e-05	0.00214438
APPENDIX_REMOVED_classes	X429.3766_505.5097	0.000914401	0.00894081
APPENDIX_REMOVED_classes	X454.2968_271.6052	0.0072246	0.0423843
APPENDIX_REMOVED_classes	X595.3497_188.6444	0.000283273	0.00426708
APPENDIX_REMOVED_classes	X265.2598_402.7670	0.000268483	0.00426708
APPENDIX_REMOVED_classes	X429.3806_538.8576	0.000505727	0.00574339
APPENDIX_REMOVED_classes	X283.2177_270.0718	0.00183082	0.0158471
APPENDIX_REMOVED_classes	X231.1178_127.2515	0.000277681	0.00426708
APPENDIX_REMOVED_classes	X433.2841_144.2313	0.00234772	0.0193687
APPENDIX_REMOVED_classes	X553.3319_317.9567	0.000606574	0.00653615
APPENDIX_REMOVED_classes	X524.3749_327.4529	0.000257605	0.00426708
APPENDIX_REMOVED_classes	X576.4026_313.3685	3.53513e-05	0.00124751
APPENDIX_REMOVED_classes	X271.2257_288.5409	0.000751106	0.00793168
APPENDIX_REMOVED_classes	X355.2955_381.9354	8.58494e-05	0.00206039
APPENDIX_REMOVED_classes	X300.2788_312.0297	0.00873028	0.048522
APPENDIX_REMOVED_classes	X359.2809_308.1727	0.00361628	0.0272771
APPENDIX_REMOVED_classes	X428.3222_365.5255	3.54405e-05	0.00124751
APPENDIX_REMOVED_classes	X353.2042_192.5745	0.00538335	0.0346635
APPENDIX_REMOVED_classes	X350.1901_147.0996	0.00335049	0.0256385
APPENDIX_REMOVED_classes	X565.5077_419.8287	5.90181e-05	0.00193447
APPENDIX_REMOVED_classes	X276.8964_633.9509	1.70126e-07	8.98267e-05
APPENDIX_REMOVED_classes	X432.3602_426.9255	0.00476337	0.0314383
APPENDIX_REMOVED_classes	X653.4063_166.0485	0.000121829	0.00257303
APPENDIX_REMOVED_classes	X551.4335_466.7491	1.75701e-06	0.00018554
APPENDIX_REMOVED_classes	X707.4472_339.2797	4.7595e-06	0.000286285
APPENDIX_REMOVED_classes	X407.2527_184.1186	0.000435321	0.00547261
APPENDIX_REMOVED_classes	X811.4872_258.9094	0.000235002	0.00413603
APPENDIX_REMOVED_classes	X510.4112_407.4520	5.84289e-06	0.000308505
APPENDIX_REMOVED_classes	X923.0122_395.0515	0.000157955	0.00297858
APPENDIX_REMOVED_classes	X345.2300_145.7018	2.37683e-06	0.000209161
APPENDIX_REMOVED_classes	X1029.8358_545.2406	0.00717617	0.0423843
APPENDIX_REMOVED_classes	X552.4652_468.2430	0.00149215	0.0133535
APPENDIX_REMOVED_classes	X512.4241_425.5398	7.53927e-05	0.00199037
APPENDIX_REMOVED_classes	X680.4124_167.5525	0.000149944	0.00293666
APPENDIX_REMOVED_classes	X496.3596_327.9620	0.00898616	0.0489144
APPENDIX_REMOVED_classes	X444.3121_336.2226	7.39275e-06	0.000325281
APPENDIX_REMOVED_classes	X283.1760_.49.7660	6.96117e-05	0.00193447
APPENDIX_REMOVED_classes	X327.2016_.51.5564	0.00015017	0.00293666
APPENDIX_REMOVED_classes	X371.2279_.58.3543	0.00284967	0.0226717
APPENDIX_REMOVED_classes	X423.2417_227.2529	0.000425592	0.00547261
APPENDIX_REMOVED_classes	X358.2685_287.7704	0.00155801	0.0137105
APPENDIX_REMOVED_classes	X368.1998_207.5964	0.00219363	0.0186065
APPENDIX_REMOVED_classes	X809.6674_565.1648	0.00306532	0.0238013
APPENDIX_REMOVED_classes	X131.9740_763.1598	0.00611221	0.0379676
APPENDIX_REMOVED_classes	X674.4533_345.1544	0.00100907	0.00951405
APPENDIX_REMOVED_classes	X370.1992_218.3775	0.00425507	0.0295615
APPENDIX_REMOVED_classes	X546.3987_339.4250	0.000857403	0.00854167
APPENDIX_REMOVED_classes	X673.3448_165.0393	9.17074e-05	0.00210528
APPENDIX_REMOVED_classes	X503.4020_460.1231	0.000813164	0.00825674
APPENDIX_REMOVED_classes	X374.2760_254.8105	0.000309625	0.00438617
APPENDIX_REMOVED_classes	X342.1919_150.9734	0.000473626	0.00555722
APPENDIX_REMOVED_classes	X900.0168_399.1973	0.00591088	0.0376017
APPENDIX_REMOVED_classes	X233.0915_165.2704	0.00222009	0.0186065
APPENDIX_REMOVED_classes	X917.0498_399.2014	0.00608657	0.0379676
APPENDIX_REMOVED_classes	X319.1338_.47.5948	0.00861674	0.048522
APPENDIX_REMOVED_classes	X592.3629_246.4158	0.00451202	0.0305387
APPENDIX_REMOVED_classes	X344.2245_.55.0737	0.000399028	0.00526717
APPENDIX_REMOVED_classes	X355.2569_287.9239	0.00686636	0.0411981
APPENDIX_REMOVED_classes	X751.4590_295.9420	8.06121e-06	0.000327409
APPENDIX_REMOVED_classes	X553.3420_339.2789	0.00657534	0.040019
APPENDIX_REMOVED_classes	X597.4185_302.8928	0.000224449	0.00408652
APPENDIX_REMOVED_classes	X729.4461_276.1419	0.000115911	0.00255004
APPENDIX_REMOVED_classes	X935.5528_421.7031	3.35349e-06	0.000252949
APPENDIX_REMOVED_classes	X383.3458_387.1838	0.00377888	0.0273321
APPENDIX_REMOVED_classes	X565.4966_432.7548	0.00453596	0.0305387
APPENDIX_REMOVED_classes	X1035.6441_312.2704	0.00888559	0.0488708
APPENDIX_REMOVED_classes	X354.2078_275.0014	0.00373968	0.0273321
APPENDIX_REMOVED_classes	X608.3655_191.1943	0.000446611	0.00547978
APPENDIX_REMOVED_classes	X835.6031_430.9556	0.000511249	0.00574339
APPENDIX_REMOVED_classes	X373.2323_152.5288	0.00368978	0.0273321
APPENDIX_REMOVED_classes	X820.6913_553.8075	8.23609e-05	0.00206039
APPENDIX_REMOVED_classes	X494.4063_406.3263	0.0013857	0.0126146
APPENDIX_REMOVED_classes	X728.5200_360.6531	6.57292e-05	0.00193447
APPENDIX_REMOVED_classes	X630.4348_442.0392	0.000456649	0.00547978
APPENDIX_REMOVED_classes	X250.9725_680.6226	1.73492e-06	0.00018554
APPENDIX_REMOVED_classes	X363.1887_161.3725	0.0013535	0.0125377
APPENDIX_REMOVED_classes	X283.2635_713.2948	0.000263708	0.00426708
APPENDIX_REMOVED_classes	X747.5078_310.6152	0.00389673	0.0278037
APPENDIX_REMOVED_classes	X817.4869_304.2477	9.66774e-07	0.00018554
APPENDIX_REMOVED_classes	X826.6413_502.8222	7.2101e-06	0.000325281
APPENDIX_REMOVED_classes	X817.6294_544.0579	0.0028769	0.0226717
APPENDIX_REMOVED_classes	X641.4347_302.0499	4.87986e-06	0.000286285
APPENDIX_REMOVED_classes	X594.3488_176.5520	0.00856239	0.048522
APPENDIX_REMOVED_classes	X707.4026_267.5172	0.000315671	0.00438617
APPENDIX_REMOVED_classes	X619.4214_352.6960	0.00659404	0.040019
APPENDIX_REMOVED_classes	X306.1634_135.7467	0.00456923	0.0305387
APPENDIX_REMOVED_classes	X444.2998_312.0798	0.000290937	0.00426708
APPENDIX_REMOVED_classes	X963.1093_419.3589	0.00263986	0.0214438
APPENDIX_REMOVED_classes	X410.2794_345.6656	0.00491407	0.0320325
APPENDIX_REMOVED_classes	X694.5472_502.2429	0.00395426	0.027838
APPENDIX_REMOVED_classes	X249.6168_156.0651	0.000941317	0.00903665
APPENDIX_REMOVED_classes	X385.2245_169.8945	0.000362077	0.00490196
APPENDIX_REMOVED_classes	X1010.5879_417.7969	0.00058689	0.00645579
APPENDIX_REMOVED_classes	X283.2748_499.1085	0.00872105	0.048522
APPENDIX_REMOVED_classes	X856.5360_272.0963	6.73605e-05	0.00193447
APPENDIX_REMOVED_classes	X752.5927_503.4441	0.00799093	0.046365
APPENDIX_REMOVED_classes	330.263521167292_4.80565427536232	0.00080272	0.00825674
APPENDIX_REMOVED_classes	330.263529870753_4.94869909090908	1.05423e-06	0.00018554
VEGETABLE_FREQUENCY_classes	X303.1520_163.8902	3.15541e-06	0.00166606
